# Supplementary material for: 2-Amino­pyridinium 2-meth­oxy­carbonyl-4,6-dinitro­phenolate
Source: Acta Crystallogr Sect E Struct Rep Online. 2011 Dec 14;68(Pt 1):o124–5. doi: 10.1107/S160053681105286X (PMC3254471; doi:10.1107/S160053681105286X)
Supplement: Supplementary file 1 [file e-68-0o124-sup1.cif]

##############################################################################
#                                                                            #
# This CIF contains the data in a paper accepted for publication in          #
# Acta Crystallographica Section E. It conforms to the requirements of       #
# Notes for Authors for Acta Crystallographica Section E, and has been       #
# peer reviewed under the auspices of the IUCr Commission on Journals.       #
#                                                                            #
# Full details of the Crystallographic Information File format               #
# are given in the paper "The Crystallographic Information File (CIF):       #
# a New Standard Archive File for Crystallography" by S. R. Hall, F. H.      #
# Allen and I. D. Brown [Acta Cryst. (1991), A47, 655-685].                  #
#                                                                            #
# The current version of the core CIF dictionary is obtainable from          #
# ftp://ftp.iucr.org/pub/cif_core.dic.                                       #
#                                                                            #
# Software is freely available for graphical display of the structure(s)     #
# in this CIF. For information consult the CIF software page                 #
# http://www.iucr.org/resources/cif/software.                                #
#                                                                            #
# This file may be used for bona fide research purposes within the           #
# scientific community so long as proper attribution is given to the journal # 
# article from which it was obtained.                                        #
#                                                                            #
##############################################################################
data_I
_audit_creation_method     SHELXL-97
_chemical_name_systematic
;
2-Aminopyridinium 2-methoxycarbonyl-4,6-dinitrophenolate
;
_chemical_name_common     ?
_chemical_formula_moiety     'C5 H7 N2 +, C8 H5 N2 O7 -'
_chemical_formula_sum     'C13 H12 N4 O7'
_chemical_formula_iupac     'C5 H7 N2 +, C8 H5 N2 O7 -'
_chemical_formula_weight     336.27
_chemical_melting_point     ?
_symmetry_cell_setting     monoclinic
_symmetry_space_group_name_H-M     'P 21/n'
_symmetry_space_group_name_Hall     '-P 2yn'
loop_
    _symmetry_equiv_pos_as_xyz
    'x, y, z'
    '-x+1/2, y+1/2, -z+1/2'
    '-x, -y, -z'
    'x-1/2, -y-1/2, z-1/2'
_cell_length_a     7.4088(3)
_cell_length_b     19.1779(6)
_cell_length_c     9.9784(4)
_cell_angle_alpha     90.00
_cell_angle_beta     98.2825(15)
_cell_angle_gamma     90.00
_cell_volume     1403.00(9)
_cell_formula_units_Z     4
_cell_measurement_reflns_used     3200
_cell_measurement_theta_min     3.21
_cell_measurement_theta_max     27.47
_cell_measurement_temperature     293(2)
_exptl_crystal_description     block
_exptl_crystal_colour     'pale yellow'
_exptl_crystal_size_max     0.35
_exptl_crystal_size_mid     0.35
_exptl_crystal_size_min     0.26
_exptl_crystal_density_diffrn     1.592
_exptl_crystal_density_meas     ?
_exptl_crystal_density_method     'not measured'
_exptl_crystal_F_000     696
_exptl_absorpt_coefficient_mu     0.132
_exptl_absorpt_correction_type     psi-scan
_exptl_absorpt_process_details
                               '(TEXRAY; Molecular Structure Corporation, 1999)'
_exptl_absorpt_correction_T_min     0.951
_exptl_absorpt_correction_T_max     0.969
_exptl_special_details
;
;
_diffrn_ambient_temperature     293(2)
_diffrn_radiation_type     MoK\a
_diffrn_radiation_wavelength     0.71073
_diffrn_radiation_source     'fine-focus sealed tube'
_diffrn_radiation_monochromator     graphite
_diffrn_measurement_device_type     'Rigaku R-AXIS SPIDER IP'
_diffrn_measurement_method     '\f and \w scan'
_diffrn_detector_area_resol_mean     ?
_diffrn_reflns_number     21789
_diffrn_reflns_av_R_equivalents     0.0235
_diffrn_reflns_av_sigmaI/netI     0.0142
_diffrn_reflns_theta_min     3.21
_diffrn_reflns_theta_max     27.47
_diffrn_reflns_theta_full     27.47
_diffrn_measured_fraction_theta_max     0.998
_diffrn_measured_fraction_theta_full     0.998
_diffrn_reflns_limit_h_min     -9
_diffrn_reflns_limit_h_max     9
_diffrn_reflns_limit_k_min     -24
_diffrn_reflns_limit_k_max     24
_diffrn_reflns_limit_l_min     -12
_diffrn_reflns_limit_l_max     12
_diffrn_standards_number     0
_diffrn_standards_interval_count     ?
_diffrn_standards_interval_time     ?
_diffrn_standards_decay_%     0
_refine_special_details
;
 Refinement of F^2^ against ALL reflections.  The weighted R-factor wR and
 goodness of fit S are based on F^2^, conventional R-factors R are based
 on F, with F set to zero for negative F^2^. The threshold expression of
 F^2^ > 2sigma(F^2^) is used only for calculating R-factors(gt) etc. and is
 not relevant to the choice of reflections for refinement.  R-factors based
 on F^2^ are statistically about twice as large as those based on F, and R-
 factors based on ALL data will be even larger.
;
_reflns_number_total     3200
_reflns_number_gt     2760
_reflns_threshold_expression     I>2sigma(I)
_refine_ls_structure_factor_coef     Fsqd
_refine_ls_matrix_type     full
_refine_ls_R_factor_all     0.0445
_refine_ls_R_factor_gt     0.0397
_refine_ls_wR_factor_gt     0.1081
_refine_ls_wR_factor_ref     0.1110
_refine_ls_goodness_of_fit_ref     1.089
_refine_ls_restrained_S_all     1.089
_refine_ls_number_reflns     3200
_refine_ls_number_parameters     221
_refine_ls_number_restraints     0
_refine_ls_hydrogen_treatment     constr
_refine_ls_weighting_scheme     calc
_refine_ls_weighting_details
         'calc w=1/[\s^2^(Fo^2^)+(0.0608P)^2^+0.3452P] where P=(Fo^2^+2Fc^2^)/3'
_atom_sites_solution_hydrogens     geom
_atom_sites_solution_primary     direct
_atom_sites_solution_secondary     difmap
_refine_ls_shift/su_max     0.001
_refine_ls_shift/su_mean     0.000
_refine_diff_density_max     0.324
_refine_diff_density_min     -0.302
_refine_ls_extinction_method     none
_refine_ls_extinction_coef     ?
loop_
    _atom_type_symbol
    _atom_type_description
    _atom_type_scat_dispersion_real
    _atom_type_scat_dispersion_imag
    _atom_type_scat_source
    'C' 'C' 0.0033 0.0016
                         'International Tables Vol C Tables 4.2.6.8 and 6.1.1.4'
    'H' 'H' 0.0000 0.0000
                         'International Tables Vol C Tables 4.2.6.8 and 6.1.1.4'
    'N' 'N' 0.0061 0.0033
                         'International Tables Vol C Tables 4.2.6.8 and 6.1.1.4'
    'O' 'O' 0.0106 0.0060
                         'International Tables Vol C Tables 4.2.6.8 and 6.1.1.4'
_computing_data_collection     'RAPID-AUTO (Rigaku, 2008)'
_computing_cell_refinement     'RAPID-AUTO (Rigaku, 2008)'
_computing_data_reduction     'RAPID-AUTO (Rigaku, 2008)'
_computing_structure_solution     'SHELXS97 (Sheldrick, 2008)'
_computing_structure_refinement     'SHELXL97 (Sheldrick, 2008)'
_computing_molecular_graphics     'ORTEX (McArdle, 1995)'
_computing_publication_material     'SHELXL97 (Sheldrick, 2008)'
loop_
    _atom_site_type_symbol
    _atom_site_label
    _atom_site_fract_x
    _atom_site_fract_y
    _atom_site_fract_z
    _atom_site_U_iso_or_equiv
    _atom_site_adp_type
    _atom_site_calc_flag
    _atom_site_refinement_flags
    _atom_site_occupancy
    _atom_site_symmetry_multiplicity
    _atom_site_disorder_assembly
    _atom_site_disorder_group
    C C1 -0.02842(16) 0.69774(6) 0.60013(13) 0.0241(3) Uani d . 1 1 . .
    C C2 -0.11062(17) 0.75222(6) 0.66522(14) 0.0289(3) Uani d . 1 1 . .
    H H2A -0.1639 0.7897 0.6151 0.035 Uiso calc R 1 1 . .
    C C3 -0.11154(18) 0.74967(7) 0.80192(14) 0.0311(3) Uani d . 1 1 . .
    H H3A -0.1657 0.7856 0.8445 0.037 Uiso calc R 1 1 . .
    C C4 -0.03148(18) 0.69327(7) 0.87924(13) 0.0307(3) Uani d . 1 1 . .
    H H4A -0.0299 0.6919 0.9726 0.037 Uiso calc R 1 1 . .
    C C5 0.04326(17) 0.64096(7) 0.81366(12) 0.0267(3) Uani d . 1 1 . .
    H H5A 0.0952 0.6029 0.8625 0.032 Uiso calc R 1 1 . .
    C C6 0.29417(15) 0.45835(6) 0.52321(11) 0.0210(2) Uani d . 1 1 . .
    C C7 0.22285(16) 0.51541(6) 0.43454(12) 0.0222(2) Uani d . 1 1 . .
    C C8 0.25155(16) 0.50645(6) 0.29470(12) 0.0228(2) Uani d . 1 1 . .
    C C9 0.34193(16) 0.45058(6) 0.24919(11) 0.0232(2) Uani d . 1 1 . .
    H H9A 0.3571 0.4473 0.1585 0.028 Uiso calc R 1 1 . .
    C C10 0.41023(15) 0.39918(6) 0.34032(12) 0.0215(2) Uani d . 1 1 . .
    C C11 0.38567(16) 0.40290(6) 0.47609(12) 0.0214(2) Uani d . 1 1 . .
    H H11A 0.4314 0.3676 0.5355 0.026 Uiso calc R 1 1 . .
    C C12 0.27237(16) 0.46104(6) 0.66889(12) 0.0237(2) Uani d . 1 1 . .
    C C13 0.3255(2) 0.40100(9) 0.87787(14) 0.0451(4) Uani d . 1 1 . .
    H H13A 0.3399 0.3538 0.9098 0.068 Uiso calc R 1 1 . .
    H H13B 0.2093 0.4185 0.8942 0.068 Uiso calc R 1 1 . .
    H H13C 0.4209 0.4294 0.9250 0.068 Uiso calc R 1 1 . .
    N N1 0.04300(14) 0.64367(5) 0.67753(10) 0.0233(2) Uani d . 1 1 . .
    H H01A 0.0871 0.6072 0.6366 0.044(5) Uiso d R 1 1 . .
    N N2 -0.01983(16) 0.69663(6) 0.46755(11) 0.0301(3) Uani d . 1 1 . .
    H H02A 0.0212 0.6592 0.4298 0.043(5) Uiso d R 1 1 . .
    H H02B -0.0560 0.7330 0.4189 0.043(5) Uiso d R 1 1 . .
    N N3 0.18614(16) 0.55870(6) 0.19326(11) 0.0312(3) Uani d . 1 1 . .
    N N4 0.50832(14) 0.34132(5) 0.29295(10) 0.0241(2) Uani d . 1 1 . .
    O O1 0.33525(16) 0.40289(5) 0.73434(9) 0.0380(3) Uani d . 1 1 . .
    O O2 0.20907(15) 0.50859(5) 0.72572(9) 0.0361(2) Uani d . 1 1 . .
    O O3 0.14378(14) 0.56716(5) 0.47530(9) 0.0347(2) Uani d . 1 1 . .
    O O4 0.12739(17) 0.61428(5) 0.22518(11) 0.0425(3) Uani d . 1 1 . .
    O O5 0.1928(3) 0.54493(9) 0.07588(12) 0.1015(8) Uani d . 1 1 . .
    O O6 0.52421(14) 0.33865(5) 0.17125(9) 0.0329(2) Uani d . 1 1 . .
    O O7 0.57286(14) 0.29666(5) 0.37464(10) 0.0342(2) Uani d . 1 1 . .
loop_
    _atom_site_aniso_label
    _atom_site_aniso_U_11
    _atom_site_aniso_U_22
    _atom_site_aniso_U_33
    _atom_site_aniso_U_12
    _atom_site_aniso_U_13
    _atom_site_aniso_U_23
    C1 0.0235(5) 0.0210(5) 0.0277(6) -0.0042(4) 0.0030(5) 0.0003(4)
    C2 0.0288(6) 0.0210(6) 0.0366(7) 0.0003(5) 0.0031(5) -0.0011(5)
    C3 0.0305(6) 0.0267(6) 0.0367(7) -0.0006(5) 0.0073(5) -0.0103(5)
    C4 0.0331(7) 0.0338(7) 0.0255(6) -0.0029(5) 0.0057(5) -0.0063(5)
    C5 0.0288(6) 0.0273(6) 0.0237(6) -0.0016(5) 0.0028(5) -0.0001(5)
    C6 0.0221(5) 0.0229(6) 0.0181(5) -0.0014(4) 0.0027(4) -0.0004(4)
    C7 0.0239(5) 0.0221(5) 0.0206(5) 0.0005(4) 0.0029(4) -0.0010(4)
    C8 0.0257(6) 0.0229(6) 0.0194(5) -0.0001(4) 0.0014(4) 0.0028(4)
    C9 0.0258(6) 0.0264(6) 0.0175(5) -0.0016(4) 0.0034(4) -0.0008(4)
    C10 0.0226(5) 0.0203(5) 0.0219(6) -0.0007(4) 0.0046(4) -0.0027(4)
    C11 0.0225(5) 0.0210(5) 0.0206(5) -0.0017(4) 0.0028(4) 0.0012(4)
    C12 0.0248(6) 0.0258(6) 0.0206(5) 0.0007(4) 0.0034(4) 0.0004(4)
    C13 0.0604(10) 0.0566(10) 0.0200(7) 0.0201(8) 0.0117(6) 0.0107(6)
    N1 0.0261(5) 0.0209(5) 0.0233(5) 0.0003(4) 0.0053(4) -0.0014(4)
    N2 0.0410(6) 0.0236(5) 0.0261(5) 0.0033(4) 0.0062(5) 0.0037(4)
    N3 0.0399(6) 0.0313(6) 0.0224(5) 0.0076(5) 0.0046(5) 0.0052(4)
    N4 0.0256(5) 0.0230(5) 0.0244(5) -0.0013(4) 0.0061(4) -0.0022(4)
    O1 0.0586(7) 0.0379(5) 0.0194(4) 0.0191(5) 0.0117(4) 0.0066(4)
    O2 0.0546(6) 0.0321(5) 0.0237(4) 0.0117(4) 0.0125(4) -0.0005(4)
    O3 0.0507(6) 0.0296(5) 0.0246(5) 0.0156(4) 0.0084(4) 0.0011(4)
    O4 0.0678(7) 0.0245(5) 0.0355(5) 0.0100(5) 0.0088(5) 0.0069(4)
    O5 0.1943(19) 0.0906(11) 0.0208(6) 0.0938(13) 0.0190(8) 0.0151(6)
    O6 0.0432(5) 0.0334(5) 0.0237(4) 0.0050(4) 0.0097(4) -0.0060(4)
    O7 0.0433(5) 0.0269(5) 0.0340(5) 0.0102(4) 0.0117(4) 0.0055(4)
_geom_special_details
;
 All esds (except the esd in the dihedral angle between two l.s. planes)
 are estimated using the full covariance matrix.  The cell esds are taken
 into account individually in the estimation of esds in distances, angles
 and torsion angles; correlations between esds in cell parameters are only
 used when they are defined by crystal symmetry.  An approximate (isotropic)
 treatment of cell esds is used for estimating esds involving l.s. planes.
;
loop_
    _geom_bond_atom_site_label_1
    _geom_bond_atom_site_label_2
    _geom_bond_site_symmetry_2
    _geom_bond_distance
    _geom_bond_publ_flag
    C1 N2 . 1.3338(16) ?
    C1 N1 . 1.3543(16) ?
    C1 C2 . 1.4136(17) ?
    C2 C3 . 1.3659(19) ?
    C2 H2A . 0.9300 ?
    C3 C4 . 1.409(2) ?
    C3 H3A . 0.9300 ?
    C4 C5 . 1.3586(18) ?
    C4 H4A . 0.9300 ?
    C5 N1 . 1.3591(15) ?
    C5 H5A . 0.9300 ?
    C6 C11 . 1.3796(16) ?
    C6 C7 . 1.4578(16) ?
    C6 C12 . 1.4864(15) ?
    C7 O3 . 1.2498(14) ?
    C7 C8 . 1.4516(16) ?
    C8 C9 . 1.3748(17) ?
    C8 N3 . 1.4568(15) ?
    C9 C10 . 1.3864(16) ?
    C9 H9A . 0.9300 ?
    C10 C11 . 1.3945(15) ?
    C10 N4 . 1.4429(15) ?
    C11 H11A . 0.9300 ?
    C12 O2 . 1.2041(15) ?
    C12 O1 . 1.3414(15) ?
    C13 O1 . 1.4448(15) ?
    C13 H13A . 0.9600 ?
    C13 H13B . 0.9600 ?
    C13 H13C . 0.9600 ?
    N1 H01A . 0.8952 ?
    N2 H02A . 0.8838 ?
    N2 H02B . 0.8702 ?
    N3 O5 . 1.2087(16) ?
    N3 O4 . 1.2112(15) ?
    N4 O7 . 1.2307(14) ?
    N4 O6 . 1.2378(13) ?
loop_
    _geom_angle_atom_site_label_1
    _geom_angle_atom_site_label_2
    _geom_angle_atom_site_label_3
    _geom_angle_site_symmetry_1
    _geom_angle_site_symmetry_3
    _geom_angle
    _geom_angle_publ_flag
    N2 C1 N1 . . 118.87(11) ?
    N2 C1 C2 . . 123.56(11) ?
    N1 C1 C2 . . 117.56(11) ?
    C3 C2 C1 . . 119.79(12) ?
    C3 C2 H2A . . 120.1 ?
    C1 C2 H2A . . 120.1 ?
    C2 C3 C4 . . 120.81(12) ?
    C2 C3 H3A . . 119.6 ?
    C4 C3 H3A . . 119.6 ?
    C5 C4 C3 . . 118.15(12) ?
    C5 C4 H4A . . 120.9 ?
    C3 C4 H4A . . 120.9 ?
    C4 C5 N1 . . 120.74(12) ?
    C4 C5 H5A . . 119.6 ?
    N1 C5 H5A . . 119.6 ?
    C11 C6 C7 . . 121.65(10) ?
    C11 C6 C12 . . 119.21(10) ?
    C7 C6 C12 . . 119.11(10) ?
    O3 C7 C8 . . 123.18(11) ?
    O3 C7 C6 . . 122.99(10) ?
    C8 C7 C6 . . 113.83(10) ?
    C9 C8 C7 . . 123.75(10) ?
    C9 C8 N3 . . 115.83(10) ?
    C7 C8 N3 . . 120.41(10) ?
    C8 C9 C10 . . 119.11(10) ?
    C8 C9 H9A . . 120.4 ?
    C10 C9 H9A . . 120.4 ?
    C9 C10 C11 . . 120.97(10) ?
    C9 C10 N4 . . 119.04(10) ?
    C11 C10 N4 . . 119.99(10) ?
    C6 C11 C10 . . 120.65(10) ?
    C6 C11 H11A . . 119.7 ?
    C10 C11 H11A . . 119.7 ?
    O2 C12 O1 . . 122.13(11) ?
    O2 C12 C6 . . 126.26(11) ?
    O1 C12 C6 . . 111.61(10) ?
    O1 C13 H13A . . 109.5 ?
    O1 C13 H13B . . 109.5 ?
    H13A C13 H13B . . 109.5 ?
    O1 C13 H13C . . 109.5 ?
    H13A C13 H13C . . 109.5 ?
    H13B C13 H13C . . 109.5 ?
    C1 N1 C5 . . 122.92(10) ?
    C1 N1 H01A . . 118.4 ?
    C5 N1 H01A . . 118.6 ?
    C1 N2 H02A . . 120.2 ?
    C1 N2 H02B . . 119.0 ?
    H02A N2 H02B . . 120.7 ?
    O5 N3 O4 . . 120.90(12) ?
    O5 N3 C8 . . 117.84(11) ?
    O4 N3 C8 . . 121.25(11) ?
    O7 N4 O6 . . 122.57(10) ?
    O7 N4 C10 . . 118.96(10) ?
    O6 N4 C10 . . 118.47(10) ?
    C12 O1 C13 . . 116.11(10) ?
loop_
    _geom_torsion_atom_site_label_1
    _geom_torsion_atom_site_label_2
    _geom_torsion_atom_site_label_3
    _geom_torsion_atom_site_label_4
    _geom_torsion_site_symmetry_1
    _geom_torsion_site_symmetry_2
    _geom_torsion_site_symmetry_3
    _geom_torsion_site_symmetry_4
    _geom_torsion
    _geom_torsion_publ_flag
    N2 C1 C2 C3 . . . . -179.20(12) ?
    N1 C1 C2 C3 . . . . 1.62(18) ?
    C1 C2 C3 C4 . . . . -0.03(19) ?
    C2 C3 C4 C5 . . . . -1.28(19) ?
    C3 C4 C5 N1 . . . . 0.98(19) ?
    C11 C6 C7 O3 . . . . -178.03(11) ?
    C12 C6 C7 O3 . . . . 0.17(18) ?
    C11 C6 C7 C8 . . . . 2.18(16) ?
    C12 C6 C7 C8 . . . . -179.61(10) ?
    O3 C7 C8 C9 . . . . 178.46(12) ?
    C6 C7 C8 C9 . . . . -1.76(17) ?
    O3 C7 C8 N3 . . . . -0.49(18) ?
    C6 C7 C8 N3 . . . . 179.30(10) ?
    C7 C8 C9 C10 . . . . 0.18(18) ?
    N3 C8 C9 C10 . . . . 179.17(10) ?
    C8 C9 C10 C11 . . . . 1.12(17) ?
    C8 C9 C10 N4 . . . . -178.74(10) ?
    C7 C6 C11 C10 . . . . -1.09(17) ?
    C12 C6 C11 C10 . . . . -179.29(10) ?
    C9 C10 C11 C6 . . . . -0.67(17) ?
    N4 C10 C11 C6 . . . . 179.18(10) ?
    C11 C6 C12 O2 . . . . 173.68(12) ?
    C7 C6 C12 O2 . . . . -4.57(18) ?
    C11 C6 C12 O1 . . . . -5.50(16) ?
    C7 C6 C12 O1 . . . . 176.25(10) ?
    N2 C1 N1 C5 . . . . 178.80(11) ?
    C2 C1 N1 C5 . . . . -1.97(17) ?
    C4 C5 N1 C1 . . . . 0.68(18) ?
    C9 C8 N3 O5 . . . . 10.0(2) ?
    C7 C8 N3 O5 . . . . -170.96(17) ?
    C9 C8 N3 O4 . . . . -169.76(12) ?
    C7 C8 N3 O4 . . . . 9.27(19) ?
    C9 C10 N4 O7 . . . . 178.17(11) ?
    C11 C10 N4 O7 . . . . -1.68(16) ?
    C9 C10 N4 O6 . . . . -1.80(16) ?
    C11 C10 N4 O6 . . . . 178.35(10) ?
    O2 C12 O1 C13 . . . . -1.0(2) ?
    C6 C12 O1 C13 . . . . 178.21(12) ?
loop_
    _geom_hbond_atom_site_label_D
    _geom_hbond_atom_site_label_H
    _geom_hbond_atom_site_label_A
    _geom_hbond_site_symmetry_A
    _geom_hbond_distance_DH
    _geom_hbond_distance_HA
    _geom_hbond_distance_DA
    _geom_hbond_angle_DHA
    N1 H01A O3 . 0.90 1.88 2.6864(13) 148.1
    N1 H01A O2 . 0.90 2.23 2.8783(14) 129.5
    N2 H02A O3 . 0.88 2.01 2.7592(14) 142.1
    N2 H02A O4 . 0.88 2.45 3.2082(15) 144.3
    N2 H02B O6 2 0.87 2.24 3.0537(14) 155.1
    C4 H4A O7 2_556 0.93 2.57 3.2052(16) 125.9
    C5 H5A O5 1_556 0.93 2.42 3.2604(17) 150.5
data_global
_journal_date_recd_electronic     2011-10-18
_journal_date_accepted     2011-12-08
_journal_name_full     'Acta Crystallographica, Section E'
_journal_year     2012
_journal_volume     68
_journal_issue      1
_journal_page_first     o124
_journal_page_last     o125
_journal_paper_category     QO
_journal_paper_doi     10.1107/S160053681105286X
_journal_coeditor_code     EZ2268
_publ_contact_author_name     'Professor Xiao Zi-Jing'
_publ_contact_author_address
;
College of Materials Science & Engineering
Huaqiao University
Xiamen 361021
People's Republic of China
;
_publ_contact_author_email     xzj@hqu.edu.cn
_publ_contact_author_fax     '86 592 6162225'
_publ_contact_author_phone     '86 592 6633581'
_publ_section_title
;
2-Aminopyridinium 2-methoxycarbonyl-4,6-dinitrophenolate
;
loop_
    _publ_author_name
    _publ_author_footnote
    _publ_author_address
    'Wu, Dong-Liang' .
;
College of Materials Science & Engineering
Huaqiao University
Xiamen 361021
People's Republic of China
;
    'Xiao, Zi-Jing' .
;
College of Materials Science & Engineering
Huaqiao University
Xiamen 361021
People's Republic of China
;
_publ_section_synopsis     .
