# Supplementary material for: 2-Amino­pyridinium 2-meth­oxy­carbonyl-4,6-dinitro­phenolate
Source: Acta Crystallogr Sect E Struct Rep Online. 2011 Dec 14;68(Pt 1):o124–5. doi: 10.1107/S160053681105286X (PMC3254471; doi:10.1107/S160053681105286X)
Supplement: Supplementary file 2 [file e-68-0o124-Isup2.hkl]

# 
# h,k,l, Fc-squared, Fo-squared, sigma(Fo-squared) and status flag 
# 
data_I
_shelx_title ' d in P2(1)/n' 
_shelx_refln_list_code          4 
_shelx_F_calc_maximum      218.34 
_exptl_crystal_F_000       696.00 
_reflns_d_resolution_high  0.7703 
 
loop_ 
 _symmetry_equiv_pos_as_xyz 
 'x, y, z' 
 '-x+1/2, y+1/2, -z+1/2' 
 '-x, -y, -z' 
 'x-1/2, -y-1/2, z-1/2' 
 
_cell_length_a     7.4088 
_cell_length_b    19.1779 
_cell_length_c     9.9784 
_cell_angle_alpha  90.000 
_cell_angle_beta   98.283 
_cell_angle_gamma  90.000 
 
_shelx_F_squared_multiplier     1.000 
 
loop_ 
 _refln_index_h 
 _refln_index_k 
 _refln_index_l 
 _refln_F_squared_calc 
 _refln_F_squared_meas 
 _refln_F_squared_sigma 
 _refln_observed_status 
   2   0   0      297.03      229.61      2.27 o 
   4   0   0      204.45      221.50      3.39 o 
   6   0   0      113.15       81.96      2.19 o 
   8   0   0       53.67       59.98      3.05 o 
   2   1   0      443.92      441.54      2.74 o 
   3   1   0        1.01        2.29      0.35 o 
   4   1   0     2232.06     2225.90     15.22 o 
   5   1   0       94.58       90.65      1.51 o 
   6   1   0       53.33       55.68      2.53 o 
   7   1   0        7.49        5.89      1.08 o 
   8   1   0       16.39       13.58      2.04 o 
   9   1   0       20.41       14.93      2.40 o 
   1   2   0       19.85       11.48      0.39 o 
   2   2   0    40165.43    35019.57    320.88 o 
   3   2   0      440.28      390.31      2.79 o 
   4   2   0        2.30        1.82      0.47 o 
   5   2   0      255.03      255.41      2.55 o 
   6   2   0        4.71        6.48      0.92 o 
   7   2   0       56.02       49.39      1.72 o 
   8   2   0       10.20        7.38      1.34 o 
   9   2   0       23.01       20.89      3.50 o 
   1   3   0       31.91       25.41      0.37 o 
   2   3   0    47673.67    41690.49    396.52 o 
   3   3   0     1495.56     1422.52      9.04 o 
   4   3   0      118.63      117.94      1.47 o 
   5   3   0       10.81        9.69      0.79 o 
   6   3   0        2.06        1.97      0.97 o 
   7   3   0        6.85        5.66      1.03 o 
   8   3   0        1.59        2.04      1.05 o 
   9   3   0       53.99       59.18      2.39 o 
   0   4   0       83.45       59.56      1.88 o 
   1   4   0      306.20      278.07      1.66 o 
   2   4   0     8325.04     8506.07     61.36 o 
   3   4   0      503.77      520.56      3.62 o 
   4   4   0      313.69      312.89      4.27 o 
   5   4   0        6.63        5.14      0.80 o 
   6   4   0      337.39      329.99      5.37 o 
   7   4   0       20.29       15.29      1.22 o 
   8   4   0       30.61       33.30      2.24 o 
   9   4   0       31.88       39.55      3.47 o 
   1   5   0     1511.71     1537.34      9.08 o 
   2   5   0      546.27      599.56      3.93 o 
   3   5   0       24.29       20.60      0.66 o 
   4   5   0     2804.74     2957.87     20.93 o 
   5   5   0      365.14      351.48      3.64 o 
   6   5   0      220.54      210.93      2.74 o 
   7   5   0        0.14        0.65      0.96 o 
   8   5   0        0.84        1.28      1.22 o 
   9   5   0       24.99       19.32      2.05 o 
   0   6   0        0.05        1.53      1.04 o 
   1   6   0      731.59      735.21      4.28 o 
   2   6   0     2393.91     2242.44     14.23 o 
   3   6   0      266.84      247.74      2.00 o 
   4   6   0     8941.05     9140.55     71.63 o 
   5   6   0      469.04      461.09      3.97 o 
   6   6   0        7.09        7.44      1.02 o 
   7   6   0      305.02      323.39      6.10 o 
   8   6   0        0.04       -0.08      0.80 o 
   9   6   0      176.51      170.96      4.25 o 
   1   7   0       15.16       14.74      0.50 o 
   2   7   0      278.58      281.26      2.33 o 
   3   7   0     1081.00     1134.94      7.53 o 
   4   7   0     1701.01     1743.75     15.02 o 
   5   7   0      248.13      242.10      2.62 o 
   6   7   0        0.34        0.98      0.84 o 
   7   7   0      292.38      299.74      4.91 o 
   8   7   0      198.98      190.87      4.57 o 
   9   7   0        9.48        7.77      1.68 o 
   0   8   0      181.08      178.06      7.47 o 
   1   8   0     1171.92     1149.64      8.04 o 
   2   8   0      600.89      615.18      4.18 o 
   3   8   0      456.66      507.73      3.77 o 
   4   8   0      194.27      194.38      2.12 o 
   5   8   0      227.49      207.48      2.56 o 
   6   8   0      623.96      565.79      5.72 o 
   7   8   0      104.51      104.31      3.03 o 
   8   8   0       27.35       20.27      2.39 o 
   9   8   0       58.81       68.18      2.75 o 
   1   9   0       59.03       45.01      0.87 o 
   2   9   0        0.75        0.47      0.33 o 
   3   9   0      518.18      465.32      3.73 o 
   4   9   0      192.77      195.76      2.11 o 
   5   9   0      413.65      430.53      4.06 o 
   6   9   0     1823.26     1736.89     18.08 o 
   7   9   0        7.51        7.99      1.24 o 
   8   9   0       54.87       52.08      2.38 o 
   0  10   0      136.61      156.76      2.14 o 
   1  10   0      153.62      148.19      1.51 o 
   2  10   0        1.61        2.36      0.50 o 
   3  10   0      111.02       98.70      1.44 o 
   4  10   0        4.14        4.67      0.72 o 
   5  10   0       37.85       32.23      1.27 o 
   6  10   0      123.51      111.14      2.48 o 
   7  10   0        5.67        6.01      1.34 o 
   8  10   0        0.23       -0.26      1.04 o 
   1  11   0      275.49      279.04      2.36 o 
   2  11   0      240.07      231.18      2.21 o 
   3  11   0       18.18       20.25      0.95 o 
   4  11   0      155.68      157.81      2.19 o 
   5  11   0      370.15      395.21      4.28 o 
   6  11   0      108.52      109.39      2.26 o 
   7  11   0       16.08       18.84      1.63 o 
   8  11   0      279.36      239.39      5.96 o 
   0  12   0        0.11        0.78      0.78 o 
   1  12   0      429.73      430.51      3.57 o 
   2  12   0        0.13        0.26      0.47 o 
   3  12   0      773.52      753.28      5.69 o 
   4  12   0       25.40       21.80      1.20 o 
   5  12   0       53.33       58.34      1.55 o 
   6  12   0        6.33        6.13      1.10 o 
   7  12   0      311.05      308.04      5.53 o 
   8  12   0      165.49      137.69      3.54 o 
   1  13   0      375.13      371.84      3.28 o 
   2  13   0        0.40        0.89      0.64 o 
   3  13   0     1148.52     1130.71      8.59 o 
   4  13   0        2.40        3.24      0.85 o 
   5  13   0        1.27        0.42      0.83 o 
   6  13   0        2.28        2.05      1.05 o 
   7  13   0      373.28      366.84      5.17 o 
   8  13   0       73.79       74.96      2.71 o 
   0  14   0       96.79      121.12      2.71 o 
   1  14   0        5.08        5.32      0.75 o 
   2  14   0      106.59      110.16      1.83 o 
   3  14   0      207.71      207.01      2.56 o 
   4  14   0      551.11      580.59      5.72 o 
   5  14   0      567.93      556.34      6.96 o 
   6  14   0        7.71        4.61      1.22 o 
   7  14   0      112.11      111.31      2.87 o 
   1  15   0     2523.54     2520.19     26.50 o 
   2  15   0        0.98        1.61      0.76 o 
   3  15   0        1.82        2.29      0.77 o 
   4  15   0      201.42      199.90      3.68 o 
   5  15   0      524.91      523.81      6.60 o 
   6  15   0        0.05        0.30      0.87 o 
   7  15   0        8.10        7.73      1.46 o 
   0  16   0       43.12       37.69      1.58 o 
   1  16   0      857.22      886.25      9.28 o 
   2  16   0       84.82       84.11      1.75 o 
   3  16   0       75.22       81.46      1.88 o 
   4  16   0       24.34       24.80      1.43 o 
   5  16   0       89.18       89.09      2.19 o 
   6  16   0        4.26        4.27      1.22 o 
   7  16   0        3.33        2.55      1.42 o 
   1  17   0       38.38       37.92      1.27 o 
   2  17   0      745.32      765.71      6.44 o 
   3  17   0      622.48      607.64      5.84 o 
   4  17   0        0.05        0.07      0.81 o 
   5  17   0       17.97       15.77      1.61 o 
   6  17   0       49.62       52.15      2.16 o 
   0  18   0       13.24       11.67      1.39 o 
   1  18   0     1433.24     1506.71     11.83 o 
   2  18   0      590.88      621.74      5.69 o 
   3  18   0      169.46      182.65      3.27 o 
   4  18   0        2.32        2.34      1.07 o 
   5  18   0       54.92       56.22      2.04 o 
   6  18   0       21.32       23.66      1.76 o 
   1  19   0      452.23      494.21      5.14 o 
   2  19   0       61.26       58.83      1.59 o 
   3  19   0       47.50       46.09      2.04 o 
   4  19   0       12.91        9.46      1.52 o 
   5  19   0       20.86       21.08      1.70 o 
   6  19   0       13.40       11.99      1.92 o 
   0  20   0     2851.16     2941.52     32.11 o 
   1  20   0      837.63      869.70      7.38 o 
   2  20   0      132.19      131.47      2.45 o 
   3  20   0       52.94       63.12      2.13 o 
   4  20   0        0.93        1.83      1.29 o 
   5  20   0       13.37       15.35      1.66 o 
   1  21   0       32.18       37.86      1.72 o 
   2  21   0        5.70        6.29      1.31 o 
   3  21   0      948.72     1024.93     15.31 o 
   4  21   0      153.01      168.92      4.94 o 
   5  21   0      121.26      134.71      4.32 o 
   0  22   0       99.33       99.60      2.69 o 
   1  22   0       63.54       66.75      1.85 o 
   2  22   0      231.35      230.22      3.75 o 
   3  22   0      205.47      219.59      4.50 o 
   4  22   0        4.74        5.50      1.90 o 
   1  23   0      122.90      122.44      3.01 o 
   2  23   0      517.90      523.13      8.76 o 
   3  23   0        7.78        6.27      2.08 o 
   0  24   0        0.03        0.65      2.41 o 
   1  24   0        2.23        2.40      2.02 o 
   2  24   0       27.83       25.33      2.59 o 
  -9   0   1        8.86        9.07      2.23 o 
  -7   0   1     1304.01     1292.27     14.71 o 
  -5   0   1     2320.98     2235.47     22.61 o 
  -3   0   1      135.95      127.56      1.51 o 
  -1   0   1      679.14      662.89      4.39 o 
   1   0   1     1267.30     1225.77      9.50 o 
   3   0   1      872.31      964.73      8.87 o 
   5   0   1      250.71      234.68      3.54 o 
   7   0   1       82.79      100.83      3.08 o 
   9   0   1       11.32        4.43      2.05 o 
  -9   1   1        0.18       -0.32      0.92 o 
  -8   1   1       29.49       28.09      1.50 o 
  -7   1   1       13.67       13.48      1.14 o 
  -6   1   1      145.89      140.94      1.96 o 
  -5   1   1        0.27        0.50      0.62 o 
  -4   1   1      584.96      552.94      4.04 o 
  -3   1   1      205.29      174.18      1.42 o 
  -2   1   1     1530.87     1577.88      9.03 o 
  -1   1   1      185.22      163.13      0.97 o 
   1   1   1        4.07        8.03      0.27 o 
   2   1   1      256.31      230.19      2.34 o 
   3   1   1      243.74      215.64      1.85 o 
   4   1   1      316.75      334.43      3.11 o 
   5   1   1       69.74       64.17      1.45 o 
   6   1   1       45.71       42.95      1.57 o 
   7   1   1        5.91        5.18      1.27 o 
   8   1   1       20.97       13.75      2.19 o 
   9   1   1       10.65        9.93      2.30 o 
  -9   2   1       23.28       21.09      1.96 o 
  -8   2   1       30.02       27.83      1.99 o 
  -7   2   1       42.28       43.43      2.17 o 
  -6   2   1        0.99        2.83      0.75 o 
  -5   2   1      365.02      348.19      3.13 o 
  -4   2   1     1202.11     1178.94      7.79 o 
  -3   2   1       82.95       63.68      0.79 o 
  -2   2   1    10545.93     9690.82     69.33 o 
  -1   2   1      338.33      306.31      1.66 o 
   1   2   1      377.65      338.52      1.93 o 
   2   2   1    19082.04    17870.57    145.37 o 
   3   2   1       13.54       14.64      0.70 o 
   4   2   1     1202.24     1135.34      8.05 o 
   5   2   1       25.95       24.08      1.06 o 
   6   2   1       76.62       69.64      1.86 o 
   7   2   1       22.40       16.81      1.35 o 
   8   2   1       27.96       27.51      3.52 o 
   9   2   1        2.66        1.80      1.45 o 
  -9   3   1      163.54      159.46      3.59 o 
  -8   3   1       52.74       48.40      2.05 o 
  -7   3   1      232.78      236.71      3.02 o 
  -6   3   1        7.61        9.77      0.94 o 
  -5   3   1      654.93      699.86      5.46 o 
  -4   3   1       43.27       64.90      1.12 o 
  -3   3   1      706.11      690.84      4.35 o 
  -2   3   1      892.03      774.44      4.84 o 
  -1   3   1      402.17      396.29      2.37 o 
   0   3   1        0.00        1.08      0.21 o 
   1   3   1     3789.68     3850.01     23.79 o 
   2   3   1     5787.78     5837.58     40.14 o 
   3   3   1      518.73      496.51      3.57 o 
   4   3   1      125.19      145.14      1.89 o 
   5   3   1       60.88       65.87      1.72 o 
   6   3   1        8.56       11.11      1.11 o 
   7   3   1        1.68        0.81      0.88 o 
   8   3   1       36.23       44.70      2.13 o 
   9   3   1        0.28        4.70      1.86 o 
  -9   4   1       17.49       18.08      1.93 o 
  -8   4   1       35.22       37.09      1.74 o 
  -7   4   1       66.78       66.73      1.82 o 
  -6   4   1       98.15       94.53      1.71 o 
  -5   4   1      344.50      348.86      3.08 o 
  -4   4   1     1285.26     1351.99      9.14 o 
  -3   4   1      321.39      327.62      2.35 o 
  -2   4   1     3823.29     4046.47     25.93 o 
  -1   4   1      755.31      702.28      3.94 o 
   0   4   1    18601.43    16065.74    132.76 o 
   1   4   1     1865.37     1818.69     11.46 o 
   2   4   1      142.60      135.51      1.22 o 
   3   4   1      447.38      411.12      3.06 o 
   4   4   1      582.88      625.44      4.93 o 
   5   4   1        0.93        0.99      0.72 o 
   6   4   1       33.98       30.91      1.30 o 
   7   4   1       74.01       76.12      2.15 o 
   8   4   1       16.95       16.39      1.81 o 
   9   4   1      248.25      265.42      7.45 o 
  -9   5   1      154.12      153.16      3.14 o 
  -8   5   1        2.51        2.74      1.21 o 
  -7   5   1       44.51       38.28      1.47 o 
  -6   5   1       92.04       88.98      1.63 o 
  -5   5   1        2.48        1.09      0.70 o 
  -4   5   1      349.32      298.30      2.68 o 
  -3   5   1       29.29       42.17      0.80 o 
  -2   5   1      105.23      119.59      1.04 o 
  -1   5   1     1299.54     1355.14      7.79 o 
   0   5   1     1612.10     1515.45      9.47 o 
   1   5   1       31.42       35.44      0.54 o 
   2   5   1      548.91      515.59      3.36 o 
   3   5   1     1034.55      950.20      6.35 o 
   4   5   1     6169.51     6406.05     48.80 o 
   5   5   1      115.38      127.49      1.97 o 
   6   5   1       86.88       82.49      1.84 o 
   7   5   1       12.11       14.30      1.40 o 
   8   5   1       15.56       12.31      1.96 o 
   9   5   1      407.91      410.15     10.84 o 
  -9   6   1       10.31        7.01      1.53 o 
  -8   6   1       26.26       21.75      1.59 o 
  -7   6   1       20.76       21.54      1.24 o 
  -6   6   1       53.57       53.09      1.67 o 
  -5   6   1      117.92      123.50      1.72 o 
  -4   6   1        5.06        3.91      0.53 o 
  -3   6   1     2601.03     2731.36     18.15 o 
  -2   6   1      192.39      211.20      1.57 o 
  -1   6   1     2095.83     2170.98     13.25 o 
   0   6   1       42.53       22.72      0.50 o 
   1   6   1      459.27      444.01      3.22 o 
   2   6   1      110.57      104.00      1.26 o 
   3   6   1      780.59      828.67      5.69 o 
   4   6   1     2498.99     2567.93     18.61 o 
   5   6   1        3.03        6.31      0.85 o 
   6   6   1       92.67      106.07      2.17 o 
   7   6   1       39.01       43.51      1.89 o 
   8   6   1       30.95       32.93      2.11 o 
   9   6   1       54.27       59.50      5.45 o 
  -9   7   1        5.81        4.18      1.31 o 
  -8   7   1        2.71        2.78      1.23 o 
  -7   7   1        6.71        4.39      1.21 o 
  -6   7   1      212.54      205.29      2.80 o 
  -5   7   1       27.52       25.97      1.14 o 
  -4   7   1      317.05      342.46      2.90 o 
  -3   7   1      168.50      175.23      1.70 o 
  -2   7   1       34.65       34.57      0.72 o 
  -1   7   1      911.86      837.74      5.35 o 
   0   7   1      650.27      726.21      5.66 o 
   1   7   1     2222.31     2171.09     19.15 o 
   2   7   1     3482.10     3628.71     24.24 o 
   3   7   1     1741.29     1731.24     11.86 o 
   4   7   1      134.02      140.42      1.79 o 
   5   7   1       74.68       70.83      1.56 o 
   6   7   1      467.14      474.60      7.23 o 
   7   7   1      551.34      567.48     11.90 o 
   8   7   1       16.55       13.14      1.69 o 
  -9   8   1        3.59        1.36      1.30 o 
  -8   8   1        1.81        0.21      0.93 o 
  -7   8   1      190.27      176.39      2.71 o 
  -6   8   1       29.02       23.29      1.29 o 
  -5   8   1       58.35       56.10      1.46 o 
  -4   8   1       14.34       27.38      2.19 o 
  -3   8   1      760.16      711.83      4.95 o 
  -2   8   1      719.00      777.72      6.04 o 
  -1   8   1       65.38       69.50      0.84 o 
   0   8   1     2705.07     2646.41     20.15 o 
   1   8   1      365.32      305.24      3.56 o 
   2   8   1      477.00      489.17      3.40 o 
   3   8   1       39.18       42.75      0.92 o 
   4   8   1       25.99       25.67      1.06 o 
   5   8   1       43.29       37.32      1.46 o 
   6   8   1     1859.66     1862.87     15.19 o 
   7   8   1     1560.09     1576.75     20.81 o 
   8   8   1        0.00       -0.49      1.05 o 
  -8   9   1       41.61       36.60      3.41 o 
  -7   9   1      138.01      144.75      2.71 o 
  -6   9   1       17.01       13.42      1.11 o 
  -5   9   1      535.14      555.07      4.70 o 
  -4   9   1       67.86       70.07      1.31 o 
  -3   9   1       13.81       12.54      0.66 o 
  -2   9   1        0.01        1.02      0.35 o 
  -1   9   1     1144.94     1237.99      7.82 o 
   0   9   1      504.59      515.74      4.26 o 
   1   9   1        2.46        7.36      0.48 o 
   2   9   1      106.13      114.79      1.29 o 
   3   9   1        1.28        0.68      0.43 o 
   4   9   1       48.01       57.05      1.37 o 
   5   9   1       86.28       78.28      1.76 o 
   6   9   1      322.22      337.56      6.02 o 
   7   9   1      257.23      270.01      8.18 o 
   8   9   1       55.90       56.25      2.39 o 
  -8  10   1        1.18        1.18      1.15 o 
  -7  10   1       17.59       16.35      1.43 o 
  -6  10   1       96.19      101.97      2.25 o 
  -5  10   1       28.14       30.34      1.13 o 
  -4  10   1        1.77        0.96      0.57 o 
  -3  10   1       89.95       73.76      1.45 o 
  -2  10   1       44.88       59.62      1.03 o 
  -1  10   1      253.68      253.15      4.28 o 
   0  10   1      235.90      252.09      2.39 o 
   1  10   1     1604.18     1545.86     17.16 o 
   2  10   1      256.01      243.86      2.13 o 
   3  10   1       11.29       13.66      0.91 o 
   4  10   1      105.09      103.90      1.78 o 
   5  10   1     4370.70     4305.42     33.81 o 
   6  10   1       53.44       57.84      1.95 o 
   7  10   1        2.88        1.20      1.01 o 
   8  10   1      212.35      190.79      6.63 o 
  -8  11   1      115.12      102.70      2.56 o 
  -7  11   1       39.41       41.17      1.63 o 
  -6  11   1       13.23       20.30      1.22 o 
  -5  11   1      723.21      692.93      6.15 o 
  -4  11   1      304.18      292.99      2.88 o 
  -3  11   1      567.06      575.77      5.96 o 
  -2  11   1      104.48       94.73      1.36 o 
  -1  11   1        3.95        2.73      0.55 o 
   0  11   1      245.65      274.70      2.55 o 
   1  11   1       20.87       29.18      0.78 o 
   2  11   1      116.27      112.90      1.48 o 
   3  11   1        3.15        1.41      0.56 o 
   4  11   1       33.85       32.47      1.17 o 
   5  11   1     2035.25     2056.63     17.54 o 
   6  11   1        2.02        1.68      0.95 o 
   7  11   1       12.53        9.57      1.55 o 
   8  11   1      353.96      340.95      8.04 o 
  -8  12   1       50.94       56.28      2.50 o 
  -7  12   1       84.99       77.58      2.40 o 
  -6  12   1       94.12      104.55      2.11 o 
  -5  12   1       55.56       53.80      1.66 o 
  -4  12   1        1.26        1.93      0.79 o 
  -3  12   1      359.53      361.43      3.31 o 
  -2  12   1        7.21        8.83      0.82 o 
  -1  12   1      263.70      244.10      2.90 o 
   0  12   1      438.29      502.33      4.49 o 
   1  12   1       32.86       27.80      0.82 o 
   2  12   1      170.48      179.86      2.01 o 
   3  12   1      280.03      254.33      2.67 o 
   4  12   1       71.09       73.24      1.74 o 
   5  12   1      467.22      457.36      6.99 o 
   6  12   1       36.27       44.03      1.74 o 
   7  12   1      686.97      621.89     11.44 o 
   8  12   1      104.62       95.84      2.96 o 
  -8  13   1        1.82        2.01      1.32 o 
  -7  13   1       16.47       14.35      1.49 o 
  -6  13   1      165.28      155.76      2.68 o 
  -5  13   1       67.07       77.30      1.84 o 
  -4  13   1      104.48      115.25      2.01 o 
  -3  13   1      134.94      131.20      1.90 o 
  -2  13   1       54.47       58.05      1.31 o 
  -1  13   1        0.93        1.59      0.61 o 
   0  13   1       54.44       47.18      1.12 o 
   1  13   1       13.80       14.52      0.81 o 
   2  13   1      798.33      817.08      6.54 o 
   3  13   1     4149.17     4078.65     31.34 o 
   4  13   1       53.22       62.43      1.60 o 
   5  13   1       32.92       36.75      1.59 o 
   6  13   1       32.23       30.47      1.56 o 
   7  13   1      103.20       91.44      3.01 o 
  -7  14   1        0.79        0.51      0.93 o 
  -6  14   1        7.21        7.09      1.24 o 
  -5  14   1       15.06       14.07      1.17 o 
  -4  14   1       10.72        7.39      1.07 o 
  -3  14   1      483.68      492.47      5.70 o 
  -2  14   1       78.05       74.71      1.57 o 
  -1  14   1      425.99      427.73      3.91 o 
   0  14   1       61.83       61.77      1.41 o 
   1  14   1       52.74       50.59      1.14 o 
   2  14   1      263.26      265.40      3.05 o 
   3  14   1     2522.56     2521.29     25.57 o 
   4  14   1      234.47      242.68      3.62 o 
   5  14   1        1.27        0.28      0.75 o 
   6  14   1       55.99       59.88      2.02 o 
   7  14   1        2.07        1.37      1.12 o 
  -7  15   1        0.09        0.12      0.81 o 
  -6  15   1      224.59      241.20      3.56 o 
  -5  15   1        4.33        6.34      1.19 o 
  -4  15   1       80.19       85.10      1.96 o 
  -3  15   1       30.64       26.79      1.19 o 
  -2  15   1      232.30      251.29      3.13 o 
  -1  15   1      306.71      317.87      3.22 o 
   0  15   1      216.06      228.67      2.90 o 
   1  15   1      457.08      443.98      4.30 o 
   2  15   1       58.94       58.08      1.47 o 
   3  15   1      637.01      641.57      6.00 o 
   4  15   1      120.97      109.82      2.15 o 
   5  15   1       58.28       59.79      2.56 o 
   6  15   1        0.34        0.74      0.89 o 
   7  15   1        7.23        6.46      1.40 o 
  -7  16   1        1.14        1.62      1.33 o 
  -6  16   1        0.11       -0.15      0.77 o 
  -5  16   1       21.14       22.43      1.57 o 
  -4  16   1      233.17      223.57      4.25 o 
  -3  16   1      156.64      160.30      2.25 o 
  -2  16   1       55.58       59.59      1.66 o 
  -1  16   1      176.85      174.43      2.29 o 
   0  16   1      569.05      609.00      8.45 o 
   1  16   1     1403.50     1403.69     13.05 o 
   2  16   1        0.03       -0.27      0.53 o 
   3  16   1        7.52        9.42      1.18 o 
   4  16   1       69.08       65.27      1.96 o 
   5  16   1        2.87        3.11      1.09 o 
   6  16   1       10.59       10.49      1.48 o 
   7  16   1       16.64       18.80      1.87 o 
  -7  17   1      112.45      121.65      3.46 o 
  -6  17   1        1.94        1.76      1.20 o 
  -5  17   1       13.82       13.11      1.32 o 
  -4  17   1       82.33       89.53      2.21 o 
  -3  17   1      200.43      210.79      2.88 o 
  -2  17   1       36.39       31.98      1.32 o 
  -1  17   1       64.51       66.71      1.43 o 
   0  17   1      214.89      212.23      2.85 o 
   1  17   1     2713.74     2816.43     23.34 o 
   2  17   1       36.22       37.10      1.38 o 
   3  17   1       51.46       54.62      1.67 o 
   4  17   1        2.52        4.01      1.15 o 
   5  17   1       10.43        9.10      1.23 o 
   6  17   1        7.14        8.85      1.48 o 
  -6  18   1        1.58        4.17      1.25 o 
  -5  18   1       33.89       35.01      1.70 o 
  -4  18   1        1.67        1.34      1.04 o 
  -3  18   1        7.85        6.64      1.15 o 
  -2  18   1      409.50      425.77      4.46 o 
  -1  18   1      173.29      168.90      2.59 o 
   0  18   1      251.96      253.50      3.35 o 
   1  18   1       36.06       45.50      2.45 o 
   2  18   1      210.60      210.24      2.92 o 
   3  18   1       11.95       11.93      1.12 o 
   4  18   1        8.37        5.13      1.28 o 
   5  18   1       13.46       11.13      1.33 o 
   6  18   1       17.08       14.68      1.86 o 
  -6  19   1       96.94      112.17      2.79 o 
  -5  19   1       15.76       18.18      1.72 o 
  -4  19   1       50.09       55.83      2.10 o 
  -3  19   1       16.88       16.05      1.37 o 
  -2  19   1        8.92       10.46      1.10 o 
  -1  19   1     1399.56     1474.61     11.77 o 
   0  19   1       26.87       29.10      1.32 o 
   1  19   1       16.32       15.85      1.08 o 
   2  19   1       88.05       90.55      2.17 o 
   3  19   1        3.46        2.08      0.86 o 
   4  19   1        0.06        0.67      1.01 o 
   5  19   1        3.94        5.37      1.30 o 
  -5  20   1       45.34       57.44      2.37 o 
  -4  20   1       14.15       10.62      1.43 o 
  -3  20   1       40.25       38.28      1.59 o 
  -2  20   1        2.24        2.11      0.90 o 
  -1  20   1       31.83       35.65      1.37 o 
   0  20   1        2.98        2.49      0.83 o 
   1  20   1        0.58        0.11      0.58 o 
   2  20   1        5.00        8.63      0.94 o 
   3  20   1      208.94      205.95      4.51 o 
   4  20   1        8.10        8.00      1.80 o 
   5  20   1        4.07        3.65      1.94 o 
  -5  21   1       18.63       16.26      2.33 o 
  -4  21   1       68.76       78.91      2.45 o 
  -3  21   1        7.31        4.99      1.41 o 
  -2  21   1      217.62      224.72      3.44 o 
  -1  21   1      221.64      234.74      3.20 o 
   0  21   1       34.43       35.09      1.31 o 
   1  21   1        0.94        1.36      0.60 o 
   2  21   1       35.54       42.53      2.86 o 
   3  21   1       83.81       87.65      3.06 o 
   4  21   1       31.56       27.55      2.44 o 
  -4  22   1        7.28       11.14      1.69 o 
  -3  22   1      100.80       89.66      2.37 o 
  -2  22   1       21.27       20.45      1.47 o 
  -1  22   1        1.04        1.26      0.90 o 
   0  22   1       64.60       67.28      2.43 o 
   1  22   1      227.37      242.51      4.51 o 
   2  22   1      142.49      156.43      3.66 o 
   3  22   1        0.10        2.26      1.55 o 
   4  22   1        9.21        7.29      2.08 o 
  -3  23   1      272.18      295.36      6.06 o 
  -2  23   1        4.14        5.95      1.54 o 
  -1  23   1       44.15       49.32      2.38 o 
   0  23   1       30.54       33.93      2.23 o 
   1  23   1       77.53       91.08      3.10 o 
   2  23   1      150.00      163.44      4.29 o 
   3  23   1        9.79       11.61      2.64 o 
  -2  24   1       52.08       51.38      3.66 o 
  -1  24   1        2.08        2.22      2.02 o 
   0  24   1        0.43        0.66      1.17 o 
   1  24   1        0.64        1.11      1.35 o 
   2  24   1        0.02       -0.15      1.41 o 
  -8   0   2       38.10       50.36      2.44 o 
  -6   0   2       19.32       29.81      1.28 o 
  -4   0   2       12.48        8.74      0.67 o 
  -2   0   2     1163.37     1069.61     14.70 o 
   0   0   2    12172.81    10788.25    109.61 o 
   2   0   2      270.98      292.42      3.06 o 
   4   0   2        0.94        0.89      0.85 o 
   6   0   2        6.13        4.76      1.66 o 
   8   0   2       43.39       37.61      7.23 o 
  -9   1   2        9.76        7.10      1.39 o 
  -8   1   2       29.29       31.72      1.43 o 
  -7   1   2      388.00      371.44      3.60 o 
  -6   1   2       24.32       23.87      0.96 o 
  -5   1   2       20.19       18.68      0.85 o 
  -4   1   2      366.68      347.74      2.69 o 
  -3   1   2      109.99      142.78      1.07 o 
  -2   1   2        9.32        8.11      0.17 o 
  -1   1   2     1170.23     1148.61      9.80 o 
   0   1   2     1877.64     1833.75     10.46 o 
   1   1   2        1.78        2.65      0.30 o 
   2   1   2       80.88       70.20      0.84 o 
   3   1   2      145.61      135.75      1.50 o 
   4   1   2      310.29      294.43      2.73 o 
   5   1   2       32.96       30.77      1.38 o 
   6   1   2      364.05      373.94      4.77 o 
   7   1   2       36.31       45.56      1.89 o 
   8   1   2      101.23      100.41      2.77 o 
   9   1   2        0.14       -0.07      1.14 o 
  -9   2   2       10.55        9.26      1.37 o 
  -8   2   2       12.64       16.28      1.18 o 
  -7   2   2       49.92       51.83      1.40 o 
  -6   2   2       99.79      116.92      1.72 o 
  -5   2   2     1615.37     1652.89     11.41 o 
  -4   2   2      218.74      209.33      1.82 o 
  -3   2   2      885.10      887.27      5.29 o 
  -2   2   2     2432.44     2447.13     19.81 o 
  -1   2   2      306.19      319.62      4.96 o 
   0   2   2       96.57       76.86      3.73 o 
   1   2   2      661.03      582.00      3.49 o 
   2   2   2        6.31       14.27      0.52 o 
   3   2   2      857.85      857.94      5.87 o 
   4   2   2      606.04      637.69      5.00 o 
   5   2   2       79.63       80.83      1.76 o 
   6   2   2        1.97        3.26      1.06 o 
   7   2   2       22.60       23.65      1.91 o 
   8   2   2        1.64        2.40      1.34 o 
   9   2   2       23.56       14.13      4.68 o 
  -9   3   2       44.42       41.29      2.04 o 
  -8   3   2        0.40        0.22      0.66 o 
  -7   3   2        5.86        7.26      0.90 o 
  -6   3   2        4.38        2.89      0.64 o 
  -5   3   2     1424.05     1433.75     10.22 o 
  -4   3   2      206.97      188.60      1.68 o 
  -3   3   2     2018.91     1948.43     11.95 o 
  -2   3   2      913.26      910.28      5.52 o 
  -1   3   2       83.75       77.09      1.17 o 
   0   3   2      974.99      900.20      7.42 o 
   1   3   2     1006.75      947.55      5.72 o 
   2   3   2     1566.11     1565.96      9.83 o 
   3   3   2      178.14      159.51      1.66 o 
   4   3   2        0.08        0.72      0.62 o 
   5   3   2      291.46      299.45      3.49 o 
   6   3   2       69.09       55.90      1.98 o 
   7   3   2       39.93       34.93      1.95 o 
   8   3   2       11.43        8.85      1.62 o 
   9   3   2        6.34        2.88      1.75 o 
  -9   4   2      109.92      106.34      2.51 o 
  -8   4   2        1.22        1.11      0.97 o 
  -7   4   2      327.84      325.51      5.92 o 
  -6   4   2       93.01       91.82      1.50 o 
  -5   4   2       52.94       51.68      1.22 o 
  -4   4   2        0.10        0.69      0.33 o 
  -3   4   2     1169.61     1211.70      7.55 o 
  -2   4   2      151.37      140.87      1.69 o 
  -1   4   2      154.73      175.44      1.16 o 
   0   4   2      960.23      905.68      8.68 o 
   1   4   2     2393.91     2311.65     14.01 o 
   2   4   2     5240.03     5352.63     37.07 o 
   3   4   2      181.79      192.94      1.91 o 
   4   4   2      353.11      385.17      3.54 o 
   5   4   2       84.57       81.00      1.62 o 
   6   4   2      262.79      289.07      3.68 o 
   7   4   2       17.45       12.65      1.49 o 
   8   4   2      152.12      153.60      4.02 o 
   9   4   2      109.23      127.92      4.25 o 
  -9   5   2        0.01       -0.24      1.10 o 
  -8   5   2        1.52        2.48      0.97 o 
  -7   5   2       27.61       34.44      2.17 o 
  -6   5   2       89.07       87.52      1.63 o 
  -5   5   2        4.66       10.09      0.83 o 
  -4   5   2      145.10      156.97      1.56 o 
  -3   5   2     4836.02     5332.61     36.74 o 
  -2   5   2      417.14      483.79      3.23 o 
  -1   5   2     4568.19     4582.50     31.96 o 
   0   5   2      140.32      158.24      1.53 o 
   1   5   2      330.63      298.21      1.85 o 
   2   5   2     1584.26     1736.66     13.12 o 
   3   5   2        0.02        0.55      0.40 o 
   4   5   2       41.44       35.19      1.14 o 
   5   5   2       10.30        8.68      0.99 o 
   6   5   2        1.11       -0.10      0.68 o 
   7   5   2       18.34       18.68      1.67 o 
   8   5   2       69.58       69.53      4.74 o 
  -9   6   2       14.85       15.31      2.29 o 
  -8   6   2       10.16        8.32      1.18 o 
  -7   6   2       12.58       14.69      1.27 o 
  -6   6   2        1.11        0.51      0.59 o 
  -5   6   2      484.73      480.15      4.45 o 
  -4   6   2      558.61      599.41      4.33 o 
  -3   6   2     2618.95     2770.71     18.32 o 
  -2   6   2      278.46      226.28      1.84 o 
  -1   6   2     1209.06     1204.54      7.74 o 
   0   6   2      406.02      401.54      4.36 o 
   1   6   2       23.87       22.48      0.91 o 
   2   6   2        0.98        4.67      0.49 o 
   3   6   2        0.61        0.66      0.51 o 
   4   6   2      941.42      966.18      7.71 o 
   5   6   2       14.40       13.72      1.10 o 
   6   6   2        3.97        3.58      1.08 o 
   7   6   2       38.52       39.54      2.24 o 
   8   6   2      113.95      127.31      3.39 o 
  -9   7   2       72.62       62.47      3.80 o 
  -8   7   2       11.02        9.07      1.50 o 
  -7   7   2        9.44        8.03      1.20 o 
  -6   7   2        0.65        0.64      0.65 o 
  -5   7   2      194.61      225.26      2.22 o 
  -4   7   2       17.52       27.81      0.81 o 
  -3   7   2      469.77      530.27      6.28 o 
  -2   7   2       39.44       42.97      0.69 o 
  -1   7   2     3413.70     3740.18     26.24 o 
   0   7   2     1439.83     1500.57     11.29 o 
   1   7   2      134.00      168.53      1.21 o 
   2   7   2       54.46       44.02      0.84 o 
   3   7   2       87.85       64.11      1.04 o 
   4   7   2      145.39      161.22      2.05 o 
   5   7   2      203.88      233.26      3.18 o 
   6   7   2      163.69      154.55      2.67 o 
   7   7   2       16.56       18.18      1.96 o 
   8   7   2       20.84       14.33      1.80 o 
  -9   8   2        2.95        0.96      1.31 o 
  -8   8   2       55.02       60.78      1.96 o 
  -7   8   2       22.77       26.46      1.24 o 
  -6   8   2        0.55        0.44      0.61 o 
  -5   8   2       53.46       55.17      1.20 o 
  -4   8   2       68.05       71.81      1.37 o 
  -3   8   2      133.55      152.20      2.27 o 
  -2   8   2      113.66      115.01      1.42 o 
  -1   8   2     2496.80     2835.38     19.84 o 
   0   8   2     6268.31     6732.41     56.13 o 
   1   8   2     1038.72     1080.03      7.89 o 
   2   8   2      230.21      224.55      2.12 o 
   3   8   2       19.47       22.44      0.82 o 
   4   8   2       34.40       40.13      1.26 o 
   5   8   2      115.75      131.10      2.13 o 
   6   8   2       49.99       50.33      1.99 o 
   7   8   2      322.14      319.97      4.95 o 
   8   8   2       10.23        9.06      1.79 o 
  -8   9   2       37.24       30.58      3.55 o 
  -7   9   2      109.94      107.13      2.29 o 
  -6   9   2      109.51      112.82      1.94 o 
  -5   9   2        0.00        0.65      0.53 o 
  -4   9   2        3.93       10.03      0.72 o 
  -3   9   2      671.52      691.35      7.58 o 
  -2   9   2        1.16        1.19      0.56 o 
  -1   9   2     3531.50     3870.23     28.06 o 
   0   9   2      614.42      580.12      6.83 o 
   1   9   2       33.01       21.67      0.52 o 
   2   9   2      252.14      287.88      2.68 o 
   3   9   2      251.80      238.78      2.27 o 
   4   9   2       24.20       30.45      1.29 o 
   5   9   2       50.92       60.03      1.60 o 
   6   9   2      156.26      152.98      2.60 o 
   7   9   2      233.45      239.13      5.40 o 
   8   9   2        7.23        2.87      1.46 o 
  -8  10   2        0.31        0.92      1.08 o 
  -7  10   2        2.83        2.05      0.91 o 
  -6  10   2        0.07        0.20      0.56 o 
  -5  10   2       61.53       60.72      1.32 o 
  -4  10   2        9.88       11.88      0.81 o 
  -3  10   2        0.02        0.92      0.48 o 
  -2  10   2     2877.41     3197.73     23.32 o 
  -1  10   2      471.49      520.99      4.03 o 
   0  10   2      351.15      370.47      4.56 o 
   1  10   2      238.74      227.60      2.13 o 
   2  10   2     2140.31     2213.82     16.33 o 
   3  10   2      163.27      168.05      2.00 o 
   4  10   2      140.05      153.00      2.21 o 
   5  10   2       28.19       22.02      1.28 o 
   6  10   2      210.24      207.28      3.13 o 
   7  10   2       15.55       17.37      1.59 o 
   8  10   2      104.58       96.46      2.92 o 
  -8  11   2        0.00       -0.13      0.93 o 
  -7  11   2        0.12        0.16      0.80 o 
  -6  11   2       59.19       50.49      1.52 o 
  -5  11   2       41.36       45.70      1.33 o 
  -4  11   2       87.94      112.19      1.62 o 
  -3  11   2      417.77      414.19      5.16 o 
  -2  11   2     2497.53     2666.67     27.74 o 
  -1  11   2      251.15      297.55      3.09 o 
   0  11   2      188.64      193.14      2.22 o 
   1  11   2     2016.63     2165.02     19.17 o 
   2  11   2       53.47       44.57      2.78 o 
   3  11   2       31.08       29.84      1.12 o 
   4  11   2      377.23      382.48      5.52 o 
   5  11   2      165.56      169.30      2.60 o 
   6  11   2       12.19       12.06      1.50 o 
   7  11   2       60.64       56.06      2.39 o 
   8  11   2       37.84       40.16      2.33 o 
  -8  12   2       31.63       25.58      2.98 o 
  -7  12   2        2.56        3.39      0.89 o 
  -6  12   2       57.63       55.89      2.44 o 
  -5  12   2      119.09      116.14      2.09 o 
  -4  12   2       58.10       65.05      1.70 o 
  -3  12   2        9.18       13.95      0.89 o 
  -2  12   2        1.25       -0.08      0.54 o 
  -1  12   2       65.60       67.72      1.36 o 
   0  12   2      807.83      884.62      6.46 o 
   1  12   2      468.62      506.56      3.59 o 
   2  12   2      176.55      183.21      2.04 o 
   3  12   2        3.13        4.51      0.71 o 
   4  12   2      654.64      588.98      5.57 o 
   5  12   2       50.17       44.98      1.52 o 
   6  12   2       42.08       49.47      2.08 o 
   7  12   2      225.48      230.96      4.91 o 
  -8  13   2        0.25        1.04      1.36 o 
  -7  13   2       32.71       31.58      1.66 o 
  -6  13   2        2.66        1.19      0.92 o 
  -5  13   2      115.42      118.82      2.05 o 
  -4  13   2      609.85      658.82      7.96 o 
  -3  13   2       13.07       16.59      0.92 o 
  -2  13   2       55.12       54.05      1.19 o 
  -1  13   2      277.20      312.99      3.19 o 
   0  13   2       88.38       86.56      1.01 o 
   1  13   2      445.91      463.24      3.39 o 
   2  13   2      131.56      133.25      1.61 o 
   3  13   2       43.48       47.59      1.38 o 
   4  13   2       30.03       33.17      1.35 o 
   5  13   2        0.04        0.93      0.79 o 
   6  13   2        2.15        3.00      1.27 o 
   7  13   2        6.66        6.96      1.51 o 
  -7  14   2       27.34       24.03      2.86 o 
  -6  14   2       28.40       34.42      1.61 o 
  -5  14   2       19.84       14.53      1.26 o 
  -4  14   2      834.90      836.06     10.02 o 
  -3  14   2      178.82      190.29      2.55 o 
  -2  14   2      130.87      154.29      1.94 o 
  -1  14   2       17.28       13.19      1.09 o 
   0  14   2       10.49        8.14      0.43 o 
   1  14   2        9.86        7.94      0.43 o 
   2  14   2      123.01       99.97      1.70 o 
   3  14   2      221.65      211.53      3.33 o 
   4  14   2      160.54      149.10      2.35 o 
   5  14   2       21.68       25.14      1.78 o 
   6  14   2        1.23        1.18      1.14 o 
   7  14   2       36.79       37.07      2.15 o 
  -7  15   2       36.64       33.53      2.50 o 
  -6  15   2        6.55        5.25      1.28 o 
  -5  15   2       44.22       41.50      1.51 o 
  -4  15   2       58.15       63.60      1.70 o 
  -3  15   2      191.65      196.09      3.10 o 
  -2  15   2       44.36       47.13      1.32 o 
  -1  15   2        6.80        6.79      0.90 o 
   0  15   2        9.49       13.18      0.68 o 
   1  15   2       51.92       44.03      0.87 o 
   2  15   2      188.49      174.28      1.96 o 
   3  15   2      201.70      193.46      2.64 o 
   4  15   2       14.19       13.13      1.00 o 
   5  15   2      109.86      112.96      2.44 o 
   6  15   2        0.02       -0.63      1.25 o 
   7  15   2        2.23        1.20      1.18 o 
  -7  16   2       79.73       86.63      2.47 o 
  -6  16   2      218.46      210.86      3.93 o 
  -5  16   2       17.61       21.94      1.42 o 
  -4  16   2       14.94       18.54      1.42 o 
  -3  16   2       13.27       12.97      1.02 o 
  -2  16   2      150.48      146.78      2.12 o 
  -1  16   2       15.91       18.31      1.08 o 
   0  16   2        0.26        0.75      0.50 o 
   1  16   2       98.84       96.41      1.32 o 
   2  16   2      665.74      668.20      5.42 o 
   3  16   2       33.38       30.26      1.20 o 
   4  16   2      285.72      292.74      3.95 o 
   5  16   2      209.68      196.29      3.41 o 
   6  16   2        0.99        0.55      0.99 o 
  -7  17   2        1.44        0.36      1.42 o 
  -6  17   2      163.27      165.89      3.25 o 
  -5  17   2      161.22      163.67      2.84 o 
  -4  17   2       90.48      111.07      2.47 o 
  -3  17   2        8.82        9.38      1.04 o 
  -2  17   2       69.14       70.30      1.68 o 
  -1  17   2        1.89        1.56      0.56 o 
   0  17   2       60.84       65.25      1.08 o 
   1  17   2       14.82       12.69      0.55 o 
   2  17   2       80.16       77.07      1.28 o 
   3  17   2       31.79       35.27      2.67 o 
   4  17   2       23.76       27.10      1.74 o 
   5  17   2        0.14        1.26      1.00 o 
   6  17   2      119.98      127.17      3.22 o 
  -6  18   2       43.73       52.56      2.18 o 
  -5  18   2      108.22      116.77      2.76 o 
  -4  18   2       76.10       81.43      2.24 o 
  -3  18   2       27.79       33.12      1.45 o 
  -2  18   2      145.46      138.90      2.20 o 
  -1  18   2       56.07       57.75      1.93 o 
   0  18   2      321.52      328.46      4.31 o 
   1  18   2        6.49        7.39      0.54 o 
   2  18   2       31.64       26.29      0.88 o 
   3  18   2       78.86       78.83      1.77 o 
   4  18   2       39.72       42.37      2.10 o 
   5  18   2       27.33       19.77      4.19 o 
   6  18   2      101.93      109.10      3.60 o 
  -6  19   2       16.96       11.85      1.64 o 
  -5  19   2        3.48        7.54      1.38 o 
  -4  19   2        5.11        5.39      1.22 o 
  -3  19   2       16.13       17.92      1.31 o 
  -2  19   2       11.49       13.59      1.28 o 
  -1  19   2       35.85       37.65      1.39 o 
   0  19   2       90.64       93.15      1.30 o 
   1  19   2       21.43       22.51      1.86 o 
   2  19   2       66.01       68.55      2.11 o 
   3  19   2      152.23      160.20      3.96 o 
   4  19   2      121.64      134.14      3.99 o 
   5  19   2       25.52       23.83      3.83 o 
  -5  20   2       20.39       18.57      2.22 o 
  -4  20   2        2.34        5.08      1.20 o 
  -3  20   2        8.96        9.55      1.47 o 
  -2  20   2       88.69       95.89      2.21 o 
  -1  20   2       37.65       37.86      1.20 o 
   0  20   2      249.88      260.21      4.35 o 
   1  20   2        4.60        4.89      1.40 o 
   2  20   2        6.33        7.96      1.86 o 
   3  20   2       41.69       53.46      2.82 o 
   4  20   2       47.92       49.74      2.91 o 
   5  20   2        0.77        0.46      1.51 o 
  -5  21   2        0.51        0.24      1.30 o 
  -4  21   2       53.61       60.52      2.63 o 
  -3  21   2       41.03       49.13      2.08 o 
  -2  21   2       14.71       12.59      1.18 o 
  -1  21   2        0.94        0.90      1.21 o 
   0  21   2      166.84      168.07      3.58 o 
   1  21   2       34.64       39.36      2.28 o 
   2  21   2        3.16        1.82      1.71 o 
   3  21   2        1.27        2.02      1.52 o 
   4  21   2       18.43       22.41      3.05 o 
  -4  22   2        0.03        1.25      1.31 o 
  -3  22   2       11.02       14.71      1.71 o 
  -2  22   2       97.14       93.03      2.77 o 
  -1  22   2        6.49        6.93      1.55 o 
   0  22   2        0.22        0.01      1.01 o 
   1  22   2       83.69       95.39      3.62 o 
   2  22   2        0.78        1.77      1.37 o 
   3  22   2        0.77        1.31      1.52 o 
  -3  23   2       61.27       68.73      2.87 o 
  -2  23   2       44.20       53.60      2.38 o 
  -1  23   2       15.72       17.47      1.82 o 
   0  23   2        0.35        0.33      1.17 o 
   1  23   2       62.84       77.03      3.13 o 
   2  23   2      111.29      126.81      4.03 o 
   3  23   2        1.20        0.76      1.55 o 
  -2  24   2       40.29       48.60      2.76 o 
  -1  24   2        0.54        0.17      1.07 o 
   0  24   2       29.74       28.95      2.57 o 
   1  24   2        0.32        1.88      1.63 o 
  -9   0   3       24.26       26.07      4.89 o 
  -7   0   3       92.06       80.29      2.18 o 
  -5   0   3      228.09      245.67      4.54 o 
  -3   0   3      122.84      114.46      1.83 o 
  -1   0   3      580.24      534.69      4.29 o 
   1   0   3     2776.06     2898.47     26.01 o 
   3   0   3      451.73      407.05      5.23 o 
   5   0   3      123.94      126.81      3.38 o 
   7   0   3       47.52       41.30      2.98 o 
  -9   1   3        0.79        1.22      1.16 o 
  -8   1   3        2.38        3.09      0.92 o 
  -7   1   3      104.54      103.46      1.64 o 
  -6   1   3        2.58        2.90      0.53 o 
  -5   1   3      551.68      566.14      3.94 o 
  -4   1   3       33.80       30.58      0.51 o 
  -3   1   3      297.94      307.53      1.98 o 
  -2   1   3      381.81      401.21      2.15 o 
  -1   1   3        1.98        5.51      0.39 o 
   0   1   3     1136.54     1153.57      6.99 o 
   1   1   3       61.49       46.95      0.70 o 
   2   1   3      480.49      547.43      3.87 o 
   3   1   3       10.91       20.80      0.86 o 
   4   1   3     1019.24     1046.27      9.11 o 
   5   1   3       24.45       32.67      1.58 o 
   6   1   3      899.09      884.70      9.81 o 
   7   1   3       12.28       10.17      1.98 o 
   8   1   3       12.72        5.30      2.40 o 
  -9   2   3       43.41       38.91      2.60 o 
  -8   2   3        0.59        0.46      0.61 o 
  -7   2   3      113.99      127.85      1.94 o 
  -6   2   3       16.74       21.39      0.83 o 
  -5   2   3        4.19        5.93      0.48 o 
  -4   2   3        0.01        0.39      0.17 o 
  -3   2   3      177.09      169.99      1.59 o 
  -2   2   3      651.78      584.99      4.39 o 
  -1   2   3     1879.09     1893.19     11.88 o 
   0   2   3       12.15       14.82      0.55 o 
   1   2   3      446.94      446.64      2.92 o 
   2   2   3      944.91      983.64      6.46 o 
   3   2   3      249.23      236.58      2.36 o 
   4   2   3     1392.21     1485.94     12.99 o 
   5   2   3        6.96        6.83      1.01 o 
   6   2   3      214.95      213.93      6.05 o 
   7   2   3       70.01       75.82      2.49 o 
   8   2   3        0.10       -0.39      1.35 o 
  -9   3   3        0.21        0.97      1.27 o 
  -8   3   3        0.36        1.00      0.84 o 
  -7   3   3        5.85        6.52      0.87 o 
  -6   3   3        7.04       12.63      0.66 o 
  -5   3   3       74.88       76.88      1.08 o 
  -4   3   3      305.57      343.72      2.53 o 
  -3   3   3      355.37      366.21      2.99 o 
  -2   3   3      684.62      752.76      4.08 o 
  -1   3   3      481.47      492.66      3.22 o 
   0   3   3      453.89      486.69      3.03 o 
   1   3   3     1294.04     1228.39      7.55 o 
   2   3   3      657.60      695.92      4.73 o 
   3   3   3      102.17      108.89      1.47 o 
   4   3   3     2251.20     2440.38     18.01 o 
   5   3   3        9.53        6.05      1.11 o 
   6   3   3        0.30        0.38      0.99 o 
   7   3   3        5.14        3.30      1.36 o 
   8   3   3      151.84      145.56      3.78 o 
  -9   4   3        5.60        6.97      1.55 o 
  -8   4   3       19.96       27.04      1.29 o 
  -7   4   3        0.08       -0.13      0.53 o 
  -6   4   3        0.13        0.16      0.36 o 
  -5   4   3       29.60       29.45      0.73 o 
  -4   4   3      187.59      162.71      1.32 o 
  -3   4   3     1079.26     1170.87      8.85 o 
  -2   4   3      250.53      252.75      2.04 o 
  -1   4   3      179.04      171.19      1.19 o 
   0   4   3     1585.36     1637.95      9.79 o 
   1   4   3      456.99      426.52      2.84 o 
   2   4   3     1788.84     1844.36     12.20 o 
   3   4   3        6.08        7.00      0.69 o 
   4   4   3      159.11      173.41      2.17 o 
   5   4   3        0.01        0.83      0.71 o 
   6   4   3       13.59       16.60      1.47 o 
   7   4   3        0.00        0.25      1.12 o 
   8   4   3       98.80       99.02      4.02 o 
  -9   5   3      100.73       97.22      3.44 o 
  -8   5   3        0.62        1.40      0.74 o 
  -7   5   3        1.87        2.35      0.66 o 
  -6   5   3       21.03       22.00      1.08 o 
  -5   5   3       44.76       55.07      1.01 o 
  -4   5   3      319.41      310.27      2.59 o 
  -3   5   3       12.90        6.42      0.33 o 
  -2   5   3      473.49      427.26      3.11 o 
  -1   5   3     1477.80     1422.39      8.98 o 
   0   5   3     1282.81     1198.78      7.13 o 
   1   5   3       24.75       25.80      1.45 o 
   2   5   3     6049.24     6538.32     53.19 o 
   3   5   3        1.27        4.03      0.67 o 
   4   5   3       52.78       50.28      1.36 o 
   5   5   3        8.95        6.22      0.95 o 
   6   5   3      131.99      127.14      2.46 o 
   7   5   3       13.70       13.91      1.73 o 
   8   5   3       37.52       32.95      6.63 o 
  -9   6   3       25.72       26.21      2.49 o 
  -8   6   3        4.47        5.90      1.02 o 
  -7   6   3       23.89       29.13      1.28 o 
  -6   6   3       84.69       77.48      1.33 o 
  -5   6   3      127.99      121.39      1.45 o 
  -4   6   3      397.33      444.01      4.44 o 
  -3   6   3      138.16      134.52      1.35 o 
  -2   6   3      853.52      947.49      6.34 o 
  -1   6   3     1207.29     1221.49      7.40 o 
   0   6   3     1240.20     1274.57      9.27 o 
   1   6   3        0.06        0.74      0.32 o 
   2   6   3     3311.53     3727.01     25.62 o 
   3   6   3      140.35      139.23      1.70 o 
   4   6   3      215.01      239.27      2.70 o 
   5   6   3       27.15       25.68      1.35 o 
   6   6   3        2.24        3.23      1.12 o 
   7   6   3       86.04       95.16      2.56 o 
   8   6   3       23.31       20.31      6.30 o 
  -9   7   3       38.68       37.18      2.27 o 
  -8   7   3        8.58        8.34      1.43 o 
  -7   7   3       82.02       77.27      1.54 o 
  -6   7   3      281.61      288.60      2.95 o 
  -5   7   3       96.38      120.08      1.74 o 
  -4   7   3      180.48      169.90      2.28 o 
  -3   7   3      467.62      445.93      3.40 o 
  -2   7   3      557.78      544.68      3.62 o 
  -1   7   3      215.60      290.15      2.14 o 
   0   7   3     1454.12     1502.55     11.57 o 
   1   7   3       46.26       39.89      0.68 o 
   2   7   3      200.23      215.14      2.39 o 
   3   7   3       19.33       29.44      0.98 o 
   4   7   3      211.23      205.81      2.42 o 
   5   7   3        1.88        2.65      1.02 o 
   6   7   3        9.13        7.68      1.29 o 
   7   7   3       33.07       30.29      2.91 o 
   8   7   3      123.12      120.76      4.66 o 
  -9   8   3       81.81       80.86      3.35 o 
  -8   8   3        5.92        5.93      1.80 o 
  -7   8   3       41.53       47.03      1.42 o 
  -6   8   3        7.69        6.89      0.65 o 
  -5   8   3       36.41       32.39      1.08 o 
  -4   8   3       29.18       25.73      0.96 o 
  -3   8   3      364.12      382.17      6.25 o 
  -2   8   3      103.26       96.79      1.07 o 
  -1   8   3      934.13      970.97      6.09 o 
   0   8   3     5768.01     6102.72     51.32 o 
   1   8   3      430.37      414.92      3.92 o 
   2   8   3      228.93      221.00      2.20 o 
   3   8   3       16.05       25.14      0.85 o 
   4   8   3       18.27       16.92      1.05 o 
   5   8   3       25.36       32.24      1.39 o 
   6   8   3        7.87       11.61      1.45 o 
   7   8   3        6.67       11.12      1.62 o 
   8   8   3        9.88        8.10      2.30 o 
  -8   9   3      126.13      121.43      3.26 o 
  -7   9   3       50.61       40.24      1.35 o 
  -6   9   3      229.83      223.07      2.89 o 
  -5   9   3      279.69      262.92      3.11 o 
  -4   9   3       32.41       31.51      0.83 o 
  -3   9   3      270.23      314.07      3.41 o 
  -2   9   3      896.85     1019.06      6.75 o 
  -1   9   3        0.91        2.62      0.23 o 
   0   9   3     1080.31     1166.16      9.73 o 
   1   9   3       19.36       22.08      1.42 o 
   2   9   3      188.50      204.04      2.22 o 
   3   9   3        2.59        2.21      0.55 o 
   4   9   3        2.81        4.29      0.74 o 
   5   9   3        0.32        1.03      0.77 o 
   6   9   3      156.65      163.21      3.68 o 
   7   9   3        9.46        8.99      1.38 o 
   8   9   3        2.30        0.32      1.10 o 
  -8  10   3        4.53        5.18      1.89 o 
  -7  10   3      174.30      167.27      2.88 o 
  -6  10   3       12.51       11.58      1.10 o 
  -5  10   3       32.54       34.62      1.01 o 
  -4  10   3      310.63      290.64      3.47 o 
  -3  10   3      708.79      771.73      8.56 o 
  -2  10   3      333.29      338.89      2.87 o 
  -1  10   3       82.45       81.40      1.37 o 
   0  10   3       15.39       29.02      1.11 o 
   1  10   3     1349.03     1512.11     12.65 o 
   2  10   3       12.20       11.68      0.51 o 
   3  10   3      151.21      137.50      1.91 o 
   4  10   3        4.55        6.54      0.86 o 
   5  10   3      150.63      155.08      2.36 o 
   6  10   3       34.27       31.76      1.86 o 
   7  10   3        0.02        0.93      1.21 o 
   8  10   3       14.63       15.24      2.13 o 
  -8  11   3       64.63       54.89      2.83 o 
  -7  11   3      138.98      124.06      2.82 o 
  -6  11   3       10.10       11.61      1.15 o 
  -5  11   3       98.99       95.29      1.85 o 
  -4  11   3       11.05       14.92      0.99 o 
  -3  11   3       49.98       43.06      1.14 o 
  -2  11   3      721.79      779.77      5.99 o 
  -1  11   3      278.19      323.61      2.40 o 
   0  11   3       28.71       26.09      1.21 o 
   1  11   3      383.09      349.14      4.32 o 
   2  11   3        0.15        0.97      0.38 o 
   3  11   3       34.56       30.45      1.25 o 
   4  11   3       25.85       23.81      1.03 o 
   5  11   3       90.50       96.54      2.06 o 
   6  11   3       66.98       69.44      2.17 o 
   7  11   3        0.20        0.72      1.01 o 
  -8  12   3       22.04       15.85      2.11 o 
  -7  12   3        6.09        4.44      0.98 o 
  -6  12   3       53.18       42.00      1.39 o 
  -5  12   3       92.75       77.05      1.68 o 
  -4  12   3      234.92      226.84      2.86 o 
  -3  12   3      111.13       85.20      1.53 o 
  -2  12   3      647.62      673.27      5.23 o 
  -1  12   3     1203.66     1280.48      9.54 o 
   0  12   3      948.71     1031.79      9.15 o 
   1  12   3        1.78        1.10      0.81 o 
   2  12   3       97.40       98.57      1.17 o 
   3  12   3        1.56        2.36      0.57 o 
   4  12   3        2.96        1.58      0.65 o 
   5  12   3       22.79       20.12      1.27 o 
   6  12   3        0.00        0.53      0.94 o 
   7  12   3       10.52        9.01      1.56 o 
  -8  13   3       11.60        6.63      1.80 o 
  -7  13   3        0.00        0.38      1.07 o 
  -6  13   3        0.04        0.64      0.77 o 
  -5  13   3      238.19      228.55      2.88 o 
  -4  13   3       17.60       13.68      1.09 o 
  -3  13   3      119.23      119.65      1.88 o 
  -2  13   3        7.79        5.88      0.76 o 
  -1  13   3       19.19       20.56      0.69 o 
   0  13   3       14.40       12.56      1.32 o 
   1  13   3      133.99      147.29      2.56 o 
   2  13   3        1.18        2.92      1.03 o 
   3  13   3      811.67      840.65     13.36 o 
   4  13   3      159.29      162.13      2.28 o 
   5  13   3       24.41       23.44      1.40 o 
   6  13   3       88.13       90.72      2.52 o 
   7  13   3        1.69        2.57      1.29 o 
  -7  14   3        3.04        3.47      1.75 o 
  -6  14   3        9.66        5.29      1.20 o 
  -5  14   3       44.48       35.72      1.52 o 
  -4  14   3      147.87      157.41      2.53 o 
  -3  14   3      102.32       83.18      1.68 o 
  -2  14   3       19.10       12.67      0.86 o 
  -1  14   3       11.56       19.26      0.77 o 
   0  14   3      235.02      222.57      3.31 o 
   1  14   3      126.84      144.62      2.65 o 
   2  14   3      536.90      506.88      5.79 o 
   3  14   3       11.48       13.84      0.90 o 
   4  14   3      128.68      118.74      2.29 o 
   5  14   3        0.08        0.66      0.93 o 
   6  14   3        0.63        1.25      1.14 o 
   7  14   3       23.62       20.33      2.22 o 
  -7  15   3        3.72        2.15      1.59 o 
  -6  15   3        1.66        1.42      0.94 o 
  -5  15   3       29.66       32.11      1.47 o 
  -4  15   3       77.56       74.30      1.62 o 
  -3  15   3      219.26      216.82      2.71 o 
  -2  15   3      245.31      254.59      3.09 o 
  -1  15   3        8.56        7.89      0.61 o 
   0  15   3        6.67        7.93      1.37 o 
   1  15   3      403.72      412.18      5.18 o 
   2  15   3      243.28      234.02      4.10 o 
   3  15   3       83.03       96.89      1.64 o 
   4  15   3       99.42       93.84      2.53 o 
   5  15   3       24.93       25.38      1.50 o 
   6  15   3       52.84       52.75      2.13 o 
  -7  16   3        0.19       -0.14      1.15 o 
  -6  16   3       15.81       14.72      1.52 o 
  -5  16   3       11.54       14.52      1.36 o 
  -4  16   3       17.62       14.85      1.10 o 
  -3  16   3        0.21        2.89      0.79 o 
  -2  16   3       25.38       30.38      1.41 o 
  -1  16   3      359.53      364.33      5.23 o 
   0  16   3        4.23        2.98      1.08 o 
   1  16   3        6.45        5.65      1.24 o 
   2  16   3       60.14       59.18      2.28 o 
   3  16   3       94.46      100.07      1.34 o 
   4  16   3       41.35       41.23      1.62 o 
   5  16   3       48.06       53.27      2.14 o 
   6  16   3        1.83        1.99      1.77 o 
  -6  17   3       20.15       10.24      1.88 o 
  -5  17   3       54.36       51.53      1.93 o 
  -4  17   3        4.63        3.90      0.98 o 
  -3  17   3       84.67       84.26      1.77 o 
  -2  17   3       51.01       52.68      1.81 o 
  -1  17   3       42.00       41.70      0.89 o 
   0  17   3      160.88      154.97      3.09 o 
   1  17   3       57.34       58.60      2.31 o 
   2  17   3        2.54        5.41      1.42 o 
   3  17   3       12.51       14.42      1.89 o 
   4  17   3      155.44      137.69      3.49 o 
   5  17   3      169.57      190.80      6.55 o 
   6  17   3       13.67       10.40      2.26 o 
  -6  18   3       24.32       16.47      2.27 o 
  -5  18   3       24.30       22.93      1.52 o 
  -4  18   3        6.39        5.03      1.03 o 
  -3  18   3       36.10       35.43      1.53 o 
  -2  18   3        0.86        1.67      0.78 o 
  -1  18   3       15.61       14.58      0.73 o 
   0  18   3       20.98       17.97      1.66 o 
   1  18   3       42.94       47.43      2.28 o 
   2  18   3       12.55       14.70      1.66 o 
   3  18   3       96.56      101.73      2.99 o 
   4  18   3        2.31        1.41      1.37 o 
   5  18   3       20.65       20.90      3.13 o 
  -6  19   3        8.07        7.48      1.65 o 
  -5  19   3       27.15       29.85      1.88 o 
  -4  19   3        0.02        0.31      0.83 o 
  -3  19   3      126.68      139.59      2.63 o 
  -2  19   3        4.58        3.19      0.89 o 
  -1  19   3        0.95        1.30      1.06 o 
   0  19   3       26.72       25.97      1.98 o 
   1  19   3      152.26      145.71      3.13 o 
   2  19   3       14.09       17.80      1.94 o 
   3  19   3       42.49       49.21      2.59 o 
   4  19   3       31.23       28.21      3.39 o 
   5  19   3      152.54      166.32      4.93 o 
  -5  20   3        9.93        9.01      1.51 o 
  -4  20   3       22.73       26.89      1.74 o 
  -3  20   3       38.02       40.14      1.81 o 
  -2  20   3       47.04       50.71      1.52 o 
  -1  20   3       49.81       50.80      2.32 o 
   0  20   3        3.79        3.55      1.54 o 
   1  20   3        0.58        1.00      1.19 o 
   2  20   3       43.64       39.54      2.54 o 
   3  20   3       70.70       78.49      3.05 o 
   4  20   3       35.04       40.68      2.71 o 
  -4  21   3        0.07        1.04      1.16 o 
  -3  21   3        1.56        3.96      1.37 o 
  -2  21   3        1.28        1.23      1.15 o 
  -1  21   3        0.20        0.48      1.06 o 
   0  21   3        7.00        7.10      1.54 o 
   1  21   3        6.55        6.44      1.71 o 
   2  21   3       70.97       77.32      3.04 o 
   3  21   3       63.59       77.13      3.29 o 
   4  21   3        3.28        3.55      1.95 o 
  -4  22   3       12.50       15.39      1.96 o 
  -3  22   3        4.36        3.76      1.47 o 
  -2  22   3       28.36       35.00      2.17 o 
  -1  22   3       60.79       61.84      2.48 o 
   0  22   3        1.35        1.65      1.27 o 
   1  22   3       41.09       45.88      3.32 o 
   2  22   3       10.60       12.74      2.10 o 
   3  22   3      132.87      143.06      4.48 o 
  -3  23   3        6.38        6.89      1.71 o 
  -2  23   3        2.41        1.92      1.50 o 
  -1  23   3        0.02        0.44      1.23 o 
   0  23   3       50.84       52.86      3.04 o 
   1  23   3       47.20       53.86      2.82 o 
   2  23   3       21.55       23.01      2.90 o 
  -1  24   3        7.96       10.02      1.98 o 
   0  24   3       54.04       56.25      2.90 o 
  -8   0   4      133.85      131.97      2.90 o 
  -6   0   4       65.94       69.59      1.44 o 
  -4   0   4      150.55      165.72      2.75 o 
  -2   0   4     6807.10     7282.04     83.30 o 
   0   0   4      720.55      672.69      6.95 o 
   2   0   4      360.74      397.22      4.62 o 
   4   0   4      423.69      448.21      6.35 o 
   6   0   4      484.76      556.60     11.11 o 
   8   0   4       10.13        5.35      6.68 o 
  -9   1   4        0.30        0.94      1.97 o 
  -8   1   4       18.97       16.11      0.94 o 
  -7   1   4       55.56       64.13      1.29 o 
  -6   1   4        9.52       13.53      0.64 o 
  -5   1   4       57.42       59.96      0.72 o 
  -4   1   4       68.62       65.69      1.76 o 
  -3   1   4        0.82        0.60      0.23 o 
  -2   1   4     3297.59     3383.94     25.19 o 
  -1   1   4     1018.58      929.92      6.60 o 
   0   1   4      201.43      171.94      1.58 o 
   1   1   4     1409.70     1315.70      8.56 o 
   2   1   4      826.48      891.08      6.27 o 
   3   1   4       94.70       84.25      1.57 o 
   4   1   4       25.96       35.09      1.50 o 
   5   1   4      193.88      186.84      3.85 o 
   6   1   4        2.54        3.81      1.59 o 
   7   1   4        3.08        3.63      1.80 o 
   8   1   4       12.15        5.59      3.12 o 
  -9   2   4        0.65        0.38      1.85 o 
  -8   2   4        2.12        2.28      1.24 o 
  -7   2   4        5.92        5.67      0.70 o 
  -6   2   4       31.85       32.03      0.82 o 
  -5   2   4       10.73       11.90      0.80 o 
  -4   2   4       43.46       51.67      1.09 o 
  -3   2   4      477.53      459.02      3.59 o 
  -2   2   4      335.90      345.04      4.87 o 
  -1   2   4      865.10      861.94      5.16 o 
   0   2   4     6106.00     6450.39     45.35 o 
   1   2   4      790.71      784.36      5.24 o 
   2   2   4        4.38        3.41      0.54 o 
   3   2   4      179.80      178.60      2.11 o 
   4   2   4      276.32      285.43      3.85 o 
   5   2   4       21.31       17.32      1.66 o 
   6   2   4       63.54       74.10      3.07 o 
   7   2   4        7.70        5.25      1.70 o 
   8   2   4       32.56       28.17      6.18 o 
  -9   3   4       25.99       26.92      3.27 o 
  -8   3   4        0.01        0.64      0.84 o 
  -7   3   4        1.75        2.25      0.37 o 
  -6   3   4      112.33       96.58      1.42 o 
  -5   3   4       15.68       21.80      1.12 o 
  -4   3   4     1598.06     1722.53     24.95 o 
  -3   3   4      180.15      190.90      1.86 o 
  -2   3   4      607.69      613.61      5.86 o 
  -1   3   4      231.20      224.67      1.77 o 
   0   3   4      143.54      124.72      1.32 o 
   1   3   4       24.45       17.76      0.64 o 
   2   3   4      420.31      419.65      3.25 o 
   3   3   4       25.03       27.82      1.18 o 
   4   3   4      211.96      239.48      3.21 o 
   5   3   4      143.51      158.56      2.75 o 
   6   3   4      137.81      147.09      3.48 o 
   7   3   4       19.42       18.83      3.40 o 
   8   3   4       46.16       46.95      5.75 o 
  -9   4   4        1.32       -0.34      1.60 o 
  -8   4   4        3.40        5.13      1.16 o 
  -7   4   4       28.47       27.31      0.81 o 
  -6   4   4       42.26       44.39      1.53 o 
  -5   4   4       69.13       75.60      1.57 o 
  -4   4   4     1514.53     1563.35     24.88 o 
  -3   4   4      230.55      203.22      2.57 o 
  -2   4   4      125.57      143.09      1.24 o 
  -1   4   4       33.52       16.94      0.86 o 
   0   4   4       25.35       18.32      1.74 o 
   1   4   4       12.75       11.21      0.73 o 
   2   4   4      352.59      356.44      3.31 o 
   3   4   4      981.90      939.24      7.13 o 
   4   4   4        1.19        1.73      0.77 o 
   5   4   4        0.77       -0.19      0.74 o 
   6   4   4        7.68        7.38      1.46 o 
   7   4   4       60.48       54.59      2.44 o 
   8   4   4       38.39       43.46      6.31 o 
  -9   5   4       48.06       45.37      3.18 o 
  -8   5   4       21.20       25.54      1.67 o 
  -7   5   4       19.20       18.93      0.90 o 
  -6   5   4       19.30       23.80      1.29 o 
  -5   5   4      156.91      170.83      2.46 o 
  -4   5   4      249.63      279.19      5.47 o 
  -3   5   4       34.55       23.25      0.85 o 
  -2   5   4      377.70      418.07      3.04 o 
  -1   5   4      349.43      349.02      2.64 o 
   0   5   4        3.74        4.35      0.86 o 
   1   5   4       62.85       82.30      1.18 o 
   2   5   4      638.55      661.72      4.97 o 
   3   5   4      160.40      160.10      2.07 o 
   4   5   4       24.51       30.38      1.20 o 
   5   5   4       41.74       48.57      1.60 o 
   6   5   4       14.92       15.85      1.48 o 
   7   5   4       10.11        8.28      1.98 o 
   8   5   4       60.49       64.06      4.57 o 
  -9   6   4      122.75      119.47      3.64 o 
  -8   6   4        0.08        0.30      1.20 o 
  -7   6   4       10.87        8.00      0.63 o 
  -6   6   4      304.89      313.51      3.90 o 
  -5   6   4      206.74      225.01      2.77 o 
  -4   6   4      373.94      393.02      7.87 o 
  -3   6   4       30.03       31.37      0.64 o 
  -2   6   4      136.39      168.18      1.49 o 
  -1   6   4      131.05      165.50      1.46 o 
   0   6   4      180.57      200.95      1.58 o 
   1   6   4      322.90      323.19      2.52 o 
   2   6   4      184.39      149.60      1.72 o 
   3   6   4       64.03       55.38      1.30 o 
   4   6   4      184.11      206.16      2.57 o 
   5   6   4        0.10        0.89      0.91 o 
   6   6   4        0.00       -0.07      0.98 o 
   7   6   4       13.49        9.91      2.62 o 
   8   6   4        4.56        0.91      1.39 o 
  -9   7   4       20.45       16.03      2.03 o 
  -8   7   4        0.32        0.31      1.02 o 
  -7   7   4        0.72        2.09      0.99 o 
  -6   7   4      470.47      475.85      5.80 o 
  -5   7   4       11.43        9.09      0.99 o 
  -4   7   4       51.81       51.61      0.83 o 
  -3   7   4        2.56        2.25      0.38 o 
  -2   7   4        0.16        0.90      0.33 o 
  -1   7   4        4.19        5.08      0.39 o 
   0   7   4        9.68       14.16      1.24 o 
   1   7   4      171.81      165.58      1.93 o 
   2   7   4       24.27       30.21      0.78 o 
   3   7   4      187.69      175.24      2.05 o 
   4   7   4        0.07        0.96      0.69 o 
   5   7   4      103.09      107.57      2.34 o 
   6   7   4        8.44        8.55      1.39 o 
   7   7   4        1.41        1.19      1.48 o 
   8   7   4       10.52        4.11      1.83 o 
  -8   8   4       33.36       31.48      1.96 o 
  -7   8   4      362.11      336.48      6.93 o 
  -6   8   4      134.48      143.06      2.06 o 
  -5   8   4        8.62        9.83      0.53 o 
  -4   8   4       94.15      117.36      1.66 o 
  -3   8   4      110.54       92.19      1.37 o 
  -2   8   4        0.06        0.72      0.34 o 
  -1   8   4        2.06        3.16      1.43 o 
   0   8   4      299.98      281.74      2.91 o 
   1   8   4        4.29        2.47      0.29 o 
   2   8   4        3.05        2.81      0.47 o 
   3   8   4       73.83       84.53      1.48 o 
   4   8   4      167.68      185.76      2.66 o 
   5   8   4        0.93        1.19      0.93 o 
   6   8   4       21.18       23.01      1.61 o 
   7   8   4        4.07        2.95      1.37 o 
   8   8   4       13.28        7.44      2.68 o 
  -8   9   4       34.62       29.57      2.34 o 
  -7   9   4       54.35       47.51      2.49 o 
  -6   9   4        0.00        0.26      0.37 o 
  -5   9   4       56.51       50.32      1.16 o 
  -4   9   4       75.21       70.50      2.17 o 
  -3   9   4       53.63       54.84      1.11 o 
  -2   9   4      324.09      331.08      2.56 o 
  -1   9   4       67.37       71.52      1.29 o 
   0   9   4       10.32        6.20      0.84 o 
   1   9   4      270.62      263.86      3.25 o 
   2   9   4      149.43      167.81      2.28 o 
   3   9   4       39.37       28.34      0.87 o 
   4   9   4      112.91      127.83      2.03 o 
   5   9   4       16.78       17.95      1.35 o 
   6   9   4       11.79       10.50      1.31 o 
   7   9   4        0.32        1.65      1.29 o 
  -8  10   4      205.66      197.34      4.11 o 
  -7  10   4      108.03      107.25      3.34 o 
  -6  10   4       22.09       20.77      0.79 o 
  -5  10   4       15.32       16.85      0.69 o 
  -4  10   4       27.38       34.96      1.32 o 
  -3  10   4       10.46        8.92      0.73 o 
  -2  10   4      204.66      217.68      1.99 o 
  -1  10   4       77.39       77.81      0.84 o 
   0  10   4       24.89       33.23      1.16 o 
   1  10   4      134.95      133.60      2.31 o 
   2  10   4      274.81      299.54      2.44 o 
   3  10   4       21.61       15.50      1.20 o 
   4  10   4        0.75        1.82      0.77 o 
   5  10   4        2.31        1.19      0.88 o 
   6  10   4        2.62        2.96      1.21 o 
   7  10   4        2.43        2.21      1.28 o 
  -8  11   4        0.09        0.18      1.10 o 
  -7  11   4       88.24       82.43      2.52 o 
  -6  11   4        0.02        0.49      0.48 o 
  -5  11   4      230.21      192.63      3.53 o 
  -4  11   4      145.00      155.76      2.35 o 
  -3  11   4       22.82       18.86      0.77 o 
  -2  11   4      125.51      113.05      1.35 o 
  -1  11   4        5.89        5.65      0.36 o 
   0  11   4        0.06        2.22      0.83 o 
   1  11   4       26.86       27.46      1.39 o 
   2  11   4       15.05       14.84      1.35 o 
   3  11   4       90.45       79.15      1.86 o 
   4  11   4       24.70       19.26      1.08 o 
   5  11   4        0.03        0.05      0.77 o 
   6  11   4      124.94      128.03      3.08 o 
   7  11   4        0.16        0.50      1.25 o 
  -8  12   4       10.81        4.55      1.59 o 
  -7  12   4       17.84       15.62      1.94 o 
  -6  12   4      172.48      160.50      3.12 o 
  -5  12   4      250.49      228.88      3.98 o 
  -4  12   4       73.53       60.20      1.32 o 
  -3  12   4        7.35        5.67      0.68 o 
  -2  12   4        6.50        5.89      0.55 o 
  -1  12   4        8.14       11.08      1.09 o 
   0  12   4      196.29      217.26      2.97 o 
   1  12   4       12.33        7.76      1.21 o 
   2  12   4       14.06       13.47      1.43 o 
   3  12   4       15.01       19.71      0.78 o 
   4  12   4       14.24       15.46      1.04 o 
   5  12   4       17.13       15.70      1.61 o 
   6  12   4        0.76        0.17      0.98 o 
   7  12   4       17.33       16.03      2.11 o 
  -7  13   4       21.00       14.68      3.35 o 
  -6  13   4       94.53       80.56      2.28 o 
  -5  13   4      312.89      291.63      5.30 o 
  -4  13   4       14.19       13.88      0.99 o 
  -3  13   4      127.90      123.18      2.20 o 
  -2  13   4      101.46      115.58      1.65 o 
  -1  13   4       10.26       15.27      1.24 o 
   0  13   4       44.01       43.10      1.60 o 
   1  13   4       13.63        9.44      1.38 o 
   2  13   4       27.00       33.33      1.81 o 
   3  13   4       11.47       11.37      0.71 o 
   4  13   4       78.78       83.77      2.29 o 
   5  13   4       31.77       28.35      1.66 o 
   6  13   4       16.85       19.26      1.95 o 
   7  13   4       23.59       26.00      2.16 o 
  -7  14   4       42.69       42.83      4.42 o 
  -6  14   4       35.05       26.20      1.56 o 
  -5  14   4       52.36       56.90      1.77 o 
  -4  14   4      205.05      180.32      2.91 o 
  -3  14   4       83.78       52.71      1.25 o 
  -2  14   4      200.26      194.39      2.21 o 
  -1  14   4        6.14        5.24      1.03 o 
   0  14   4        0.33        0.76      0.97 o 
   1  14   4       50.20       40.69      1.81 o 
   2  14   4        2.64        5.26      1.37 o 
   3  14   4       33.92       28.67      2.05 o 
   4  14   4       30.44       24.71      1.20 o 
   5  14   4        3.93        2.24      0.85 o 
   6  14   4       10.41        8.86      1.66 o 
  -7  15   4       35.02       21.35      6.89 o 
  -6  15   4        0.74        1.40      0.91 o 
  -5  15   4       17.42       21.10      1.25 o 
  -4  15   4      125.01      122.68      2.40 o 
  -3  15   4      424.73      372.65      4.05 o 
  -2  15   4      107.83       96.06      1.55 o 
  -1  15   4       43.60       45.37      1.85 o 
   0  15   4        0.64        0.00      0.63 o 
   1  15   4      106.07      106.76      2.57 o 
   2  15   4        5.63        5.22      1.46 o 
   3  15   4       72.17       62.68      2.31 o 
   4  15   4       53.03       40.18      1.28 o 
   5  15   4       12.86       17.96      1.60 o 
   6  15   4        8.60       10.09      2.30 o 
  -7  16   4        1.05       -0.21      1.14 o 
  -6  16   4        2.50        4.25      1.40 o 
  -5  16   4        0.13        0.32      0.77 o 
  -4  16   4      127.63      101.04      2.39 o 
  -3  16   4      238.55      206.48      3.99 o 
  -2  16   4      301.84      294.92      4.24 o 
  -1  16   4       73.01       60.17      2.23 o 
   0  16   4       40.18       42.89      2.19 o 
   1  16   4       36.45       33.61      1.97 o 
   2  16   4       12.30       12.14      1.52 o 
   3  16   4       46.34       40.52      2.19 o 
   4  16   4      153.90      155.19      4.25 o 
   5  16   4       56.22       65.91      3.42 o 
   6  16   4        9.02        9.35      2.23 o 
  -6  17   4       25.37       23.38      4.03 o 
  -5  17   4      102.53      110.85      2.50 o 
  -4  17   4       70.42       64.72      2.24 o 
  -3  17   4      148.80      153.86      3.33 o 
  -2  17   4       49.84       43.78      1.70 o 
  -1  17   4        3.64        2.60      1.32 o 
   0  17   4       97.23       98.29      2.70 o 
   1  17   4       64.17       61.29      2.27 o 
   2  17   4       98.81       83.26      2.70 o 
   3  17   4        0.70        0.48      1.21 o 
   4  17   4        2.63        3.95      1.75 o 
   5  17   4       55.28       71.32      3.41 o 
  -6  18   4        1.17        1.76      1.34 o 
  -5  18   4        3.45        2.44      0.99 o 
  -4  18   4        0.00        0.39      0.82 o 
  -3  18   4        4.72        4.38      0.93 o 
  -2  18   4       73.26       65.26      1.60 o 
  -1  18   4      475.24      454.81     13.38 o 
   0  18   4      322.75      309.40      4.77 o 
   1  18   4      184.32      157.52      3.24 o 
   2  18   4       91.04       82.83      2.86 o 
   3  18   4       53.11       58.95      2.88 o 
   4  18   4       11.70       13.01      2.25 o 
   5  18   4      109.15      119.64      3.96 o 
  -5  19   4        3.51        3.99      1.17 o 
  -4  19   4       84.47       92.24      2.64 o 
  -3  19   4        1.36        1.46      0.80 o 
  -2  19   4      161.56      142.53      3.24 o 
  -1  19   4       19.32       17.01      1.88 o 
   0  19   4      139.69      139.39      3.10 o 
   1  19   4        7.89        7.72      1.73 o 
   2  19   4       76.55       71.57      2.87 o 
   3  19   4       70.58       76.17      3.01 o 
   4  19   4        0.07       -0.79      1.45 o 
  -5  20   4        7.34        7.21      1.29 o 
  -4  20   4       16.53       15.28      1.97 o 
  -3  20   4      101.71      106.02      2.97 o 
  -2  20   4       97.09       97.41      2.62 o 
  -1  20   4      239.11      236.07      4.92 o 
   0  20   4        4.15        2.17      1.34 o 
   1  20   4       32.35       31.86      2.22 o 
   2  20   4       48.54       47.82      2.62 o 
   3  20   4       88.37       98.75      3.55 o 
   4  20   4       17.34       13.34      2.46 o 
  -4  21   4        9.65        6.15      1.76 o 
  -3  21   4       12.70        8.89      2.06 o 
  -2  21   4       37.67       43.48      2.38 o 
  -1  21   4       45.31       43.51      2.39 o 
   0  21   4      161.02      163.66      3.77 o 
   1  21   4      204.51      201.87      4.42 o 
   2  21   4       88.74       91.19      3.30 o 
   3  21   4       90.32      100.11      3.64 o 
  -3  22   4       36.99       40.62      2.62 o 
  -2  22   4       30.05       31.55      2.34 o 
  -1  22   4       15.41       14.48      2.09 o 
   0  22   4       41.89       38.84      2.53 o 
   1  22   4        3.91        6.87      1.95 o 
   2  22   4       57.67       60.00      3.09 o 
  -2  23   4        4.41        3.60      1.59 o 
  -1  23   4       10.21       11.92      1.83 o 
   0  23   4       14.38       13.83      2.40 o 
   1  23   4      108.40      105.84      3.52 o 
  -9   0   5      316.77      315.68     12.00 o 
  -7   0   5        0.60       -0.31      1.22 o 
  -5   0   5      123.19      121.84      4.53 o 
  -3   0   5      220.94      268.17      4.58 o 
  -1   0   5     1697.58     1915.49     20.86 o 
   1   0   5      121.17      104.79      1.97 o 
   3   0   5      619.96      593.20     11.14 o 
   5   0   5       19.58       22.60      2.28 o 
   7   0   5        1.61        1.95      2.56 o 
  -9   1   5       35.59       39.41      3.90 o 
  -8   1   5       88.97       98.24      4.21 o 
  -7   1   5       33.95       32.55      1.37 o 
  -6   1   5        5.66        4.82      0.55 o 
  -5   1   5        0.68        0.65      0.39 o 
  -4   1   5       40.40       46.38      0.89 o 
  -3   1   5      197.34      206.07      1.30 o 
  -2   1   5     2760.22     3105.99     21.65 o 
  -1   1   5        3.19        4.58      0.53 o 
   0   1   5     3215.80     3578.89     24.78 o 
   1   1   5     1420.31     1501.19     10.31 o 
   2   1   5       62.11       72.16      1.92 o 
   3   1   5       36.48       37.88      1.39 o 
   4   1   5       60.87       64.29      1.94 o 
   5   1   5       10.07        9.52      1.53 o 
   6   1   5        7.75       11.16      2.13 o 
   7   1   5       49.44       55.84      9.84 o 
   8   1   5        4.44        6.00      2.96 o 
  -9   2   5       73.17       76.41      4.14 o 
  -8   2   5       32.33       32.52      3.08 o 
  -7   2   5      228.36      253.68      5.42 o 
  -6   2   5        0.20        0.40      0.65 o 
  -5   2   5        6.35        5.00      0.55 o 
  -4   2   5        0.28        0.50      0.40 o 
  -3   2   5        0.19        0.36      0.34 o 
  -2   2   5     3134.24     3524.24     25.02 o 
  -1   2   5      834.50      897.88      5.91 o 
   0   2   5     5070.41     5473.64     38.98 o 
   1   2   5      184.63      188.43      2.05 o 
   2   2   5       35.64       41.23      3.83 o 
   3   2   5        0.22        0.06      0.56 o 
   4   2   5        5.16        4.45      1.13 o 
   5   2   5       78.76       87.63      2.83 o 
   6   2   5        0.00        0.25      1.28 o 
   7   2   5        8.63        5.70      2.05 o 
   8   2   5        0.98        0.88      1.81 o 
  -9   3   5        0.14       -0.40      1.91 o 
  -8   3   5        0.05       -0.42      0.82 o 
  -7   3   5       13.15       11.84      1.21 o 
  -6   3   5      283.48      289.95      5.15 o 
  -5   3   5       40.71       46.85      1.35 o 
  -4   3   5       46.84       40.54      1.00 o 
  -3   3   5      222.55      299.36      3.13 o 
  -2   3   5      369.57      398.66      3.05 o 
  -1   3   5      565.80      661.79      4.60 o 
   0   3   5      889.47      939.17      6.33 o 
   1   3   5      985.17     1040.10      7.37 o 
   2   3   5      406.63      408.80      3.59 o 
   3   3   5       74.05       76.50      1.74 o 
   4   3   5       84.22       75.60      1.92 o 
   5   3   5       34.41       34.63      2.06 o 
   6   3   5       37.83       37.73      2.20 o 
   7   3   5        7.84        8.05      2.26 o 
   8   3   5        1.41        0.66      1.62 o 
  -9   4   5        8.92        7.57      3.04 o 
  -8   4   5        1.49        0.50      1.00 o 
  -7   4   5       85.80       90.97      2.18 o 
  -6   4   5       38.92       49.16      1.81 o 
  -5   4   5        0.06        0.88      0.52 o 
  -4   4   5     1117.50     1170.08     10.44 o 
  -3   4   5       14.35       21.96      0.86 o 
  -2   4   5      392.16      413.28      4.75 o 
  -1   4   5      804.29      805.90      5.46 o 
   0   4   5      286.93      300.40      2.44 o 
   1   4   5      201.48      215.44      2.09 o 
   2   4   5     1408.29     1526.21     10.83 o 
   3   4   5      539.74      566.28      5.02 o 
   4   4   5       16.06       19.84      2.99 o 
   5   4   5        0.87        1.13      1.25 o 
   6   4   5        0.02        1.11      1.37 o 
   7   4   5        0.28        0.09      1.12 o 
   8   4   5        0.93        0.87      1.74 o 
  -9   5   5       61.96       68.55      4.33 o 
  -8   5   5       58.34       57.92      2.44 o 
  -7   5   5        1.40        1.35      0.86 o 
  -6   5   5       33.04       41.30      1.77 o 
  -5   5   5       50.29       39.05      1.41 o 
  -4   5   5      989.31     1017.55      8.75 o 
  -3   5   5        5.81        7.60      0.74 o 
  -2   5   5      434.08      449.67      3.66 o 
  -1   5   5      177.23      167.78      1.62 o 
   0   5   5       24.99       27.56      0.67 o 
   1   5   5       22.79       24.59      0.93 o 
   2   5   5     1664.21     1791.41     12.73 o 
   3   5   5      725.68      774.50      6.46 o 
   4   5   5       14.49        9.11      1.00 o 
   5   5   5        0.03        0.42      0.80 o 
   6   5   5       29.83       27.08      1.72 o 
   7   5   5       52.67       72.75      3.16 o 
   8   5   5        0.95        1.10      1.53 o 
  -9   6   5        0.10       -1.23      1.97 o 
  -8   6   5        4.71        3.21      1.20 o 
  -7   6   5        5.00        6.45      1.25 o 
  -6   6   5        1.72        1.03      0.96 o 
  -5   6   5      218.49      242.10      3.24 o 
  -4   6   5      134.60      137.91      2.14 o 
  -3   6   5      787.67      771.87      4.83 o 
  -2   6   5      365.69      377.34      3.17 o 
  -1   6   5      322.67      328.90      2.92 o 
   0   6   5        0.84        0.63      0.45 o 
   1   6   5      448.97      479.16      3.65 o 
   2   6   5       18.47       32.43      4.68 o 
   3   6   5       35.35       42.74      1.55 o 
   4   6   5       17.73       23.41      2.95 o 
   5   6   5       24.89       26.06      2.58 o 
   6   6   5        5.79        2.35      1.15 o 
   7   6   5       21.33       19.11      2.75 o 
  -8   7   5       19.15       24.01      2.04 o 
  -7   7   5        6.98        5.88      1.22 o 
  -6   7   5      138.20      128.94      3.31 o 
  -5   7   5        1.51        2.55      0.87 o 
  -4   7   5        2.14        4.52      0.81 o 
  -3   7   5       26.45       34.35      0.61 o 
  -2   7   5       23.78       21.93      0.81 o 
  -1   7   5      130.51      148.42      1.50 o 
   0   7   5       27.44       31.72      0.57 o 
   1   7   5       94.48       87.38      1.23 o 
   2   7   5       12.43       18.28      1.03 o 
   3   7   5       46.48       51.09      1.56 o 
   4   7   5      579.94      594.13      6.75 o 
   5   7   5      274.67      285.89      6.11 o 
   6   7   5       11.55       13.56      1.61 o 
   7   7   5        3.73        4.63      1.54 o 
  -8   8   5        6.30        6.35      1.49 o 
  -7   8   5      112.87      119.40      3.31 o 
  -6   8   5       63.92       64.26      2.27 o 
  -5   8   5        9.55       16.36      1.17 o 
  -4   8   5       29.49       31.42      1.35 o 
  -3   8   5        1.46        1.56      0.42 o 
  -2   8   5       23.42       22.48      0.72 o 
  -1   8   5       39.43       39.37      0.92 o 
   0   8   5       77.50       91.87      1.19 o 
   1   8   5      890.56      868.88      6.81 o 
   2   8   5      129.52      118.10      1.78 o 
   3   8   5        4.74        9.26      0.78 o 
   4   8   5      139.35      130.36      2.30 o 
   5   8   5      381.00      381.83      8.21 o 
   6   8   5       14.65       11.92      1.56 o 
   7   8   5        4.20        3.31      1.39 o 
  -8   9   5       15.18       17.26      2.57 o 
  -7   9   5      102.45      102.87      2.79 o 
  -6   9   5        2.69        5.11      1.38 o 
  -5   9   5       82.02       89.58      2.17 o 
  -4   9   5        2.01        4.35      0.41 o 
  -3   9   5       11.79       15.65      0.87 o 
  -2   9   5      401.59      381.82      2.93 o 
  -1   9   5      435.03      403.91      3.09 o 
   0   9   5        0.26        0.71      0.63 o 
   1   9   5        0.80        0.79      0.82 o 
   2   9   5       25.41       26.68      0.94 o 
   3   9   5      417.27      426.72      4.04 o 
   4   9   5        0.79        1.19      0.68 o 
   5   9   5       27.79       27.39      1.77 o 
   6   9   5        5.78        4.14      1.34 o 
   7   9   5        5.51        5.01      1.50 o 
  -8  10   5       33.41       33.94      3.78 o 
  -7  10   5       60.32       54.02      2.33 o 
  -6  10   5       27.92       28.86      1.76 o 
  -5  10   5      266.25      279.52      5.35 o 
  -4  10   5       44.86       42.65      0.88 o 
  -3  10   5       78.42       73.90      1.46 o 
  -2  10   5       19.08       17.62      0.74 o 
  -1  10   5      168.65      168.60      1.83 o 
   0  10   5        0.00        0.79      0.71 o 
   1  10   5       89.39       83.23      2.04 o 
   2  10   5       14.29       15.05      0.55 o 
   3  10   5       43.98       47.63      1.69 o 
   4  10   5        0.49        0.12      0.58 o 
   5  10   5       21.27       20.46      1.96 o 
   6  10   5      102.47       95.03      3.47 o 
   7  10   5      213.81      202.24      8.71 o 
  -8  11   5        8.40        4.95      1.69 o 
  -7  11   5       52.98       50.84      2.56 o 
  -6  11   5       69.51       68.02      2.13 o 
  -5  11   5      228.26      197.29      2.10 o 
  -4  11   5        0.94        0.44      0.41 o 
  -3  11   5       38.45       42.03      1.12 o 
  -2  11   5        4.37        7.55      0.66 o 
  -1  11   5      189.85      195.76      3.07 o 
   0  11   5      200.23      182.86      2.74 o 
   1  11   5      159.92      127.63      2.60 o 
   2  11   5       19.47       24.19      1.66 o 
   3  11   5      336.45      292.32      4.77 o 
   4  11   5       99.54       84.97      2.08 o 
   5  11   5       46.00       46.73      1.94 o 
   6  11   5       20.34       15.50      1.54 o 
   7  11   5        4.20        3.39      1.40 o 
  -8  12   5        5.68        7.05      1.87 o 
  -7  12   5       87.01       92.05      3.04 o 
  -6  12   5        9.00        8.93      1.38 o 
  -5  12   5       17.51       16.92      1.01 o 
  -4  12   5       92.71       98.36      1.82 o 
  -3  12   5        0.08        0.98      0.48 o 
  -2  12   5       42.32       34.23      0.90 o 
  -1  12   5      119.59      124.47      2.33 o 
   0  12   5       70.95       72.30      2.16 o 
   1  12   5      420.22      409.75      5.22 o 
   2  12   5       33.25       26.70      1.63 o 
   3  12   5      121.67      103.75      1.60 o 
   4  12   5        8.89        8.49      1.09 o 
   5  12   5      144.60      139.32      4.75 o 
   6  12   5        3.33        1.17      1.20 o 
  -7  13   5       16.48       11.79      1.99 o 
  -6  13   5        4.40        4.61      1.34 o 
  -5  13   5        0.38        0.34      0.54 o 
  -4  13   5       89.26       77.89      1.57 o 
  -3  13   5       46.57       36.56      1.16 o 
  -2  13   5        4.05        3.73      0.41 o 
  -1  13   5      106.63      100.00      2.16 o 
   0  13   5       98.67       97.90      2.28 o 
   1  13   5       28.46       21.23      1.55 o 
   2  13   5       22.53        9.36      1.49 o 
   3  13   5       13.40       12.32      1.75 o 
   4  13   5        3.15        3.17      0.90 o 
   5  13   5       83.83       69.41      2.20 o 
   6  13   5        9.83        5.34      1.31 o 
  -7  14   5       21.53       12.17      4.46 o 
  -6  14   5        1.16        1.01      1.10 o 
  -5  14   5       84.71       71.20      1.84 o 
  -4  14   5       19.69       20.15      1.04 o 
  -3  14   5      735.05      688.33      8.85 o 
  -2  14   5        2.99        4.52      0.45 o 
  -1  14   5       92.69       99.45      2.61 o 
   0  14   5       16.75       18.25      1.39 o 
   1  14   5      157.97      117.28      2.91 o 
   2  14   5      218.77      192.62      4.26 o 
   3  14   5        2.58        1.52      1.28 o 
   4  14   5        4.09        4.68      0.85 o 
   5  14   5        9.46        7.93      2.27 o 
   6  14   5       15.68       16.08      3.05 o 
  -7  15   5        3.93        4.03      1.76 o 
  -6  15   5        3.42        2.33      1.32 o 
  -5  15   5       41.54       40.50      1.49 o 
  -4  15   5       21.10       21.02      1.12 o 
  -3  15   5        0.50        1.14      0.57 o 
  -2  15   5       23.39       26.97      1.12 o 
  -1  15   5        1.08        3.69      1.17 o 
   0  15   5      106.17       85.17      2.27 o 
   1  15   5      311.25      282.22      4.22 o 
   2  15   5       37.07       35.98      2.07 o 
   3  15   5      126.71      115.64      3.51 o 
   4  15   5        1.75        4.50      1.66 o 
   5  15   5        3.38        3.76      1.80 o 
   6  15   5       19.23       21.38      3.07 o 
  -6  16   5        5.48        5.60      1.60 o 
  -5  16   5      106.37      102.06      2.21 o 
  -4  16   5       95.97       76.22      1.82 o 
  -3  16   5        0.15        0.17      0.48 o 
  -2  16   5       82.56       82.84      2.69 o 
  -1  16   5       62.95       67.51      2.37 o 
   0  16   5      159.30      127.88      3.17 o 
   1  16   5       48.16       40.15      2.54 o 
   2  16   5        4.56        2.29      1.42 o 
   3  16   5       23.13       13.88      2.14 o 
   4  16   5        0.99        3.37      1.63 o 
   5  16   5       18.62       17.96      2.67 o 
  -6  17   5        6.71        4.99      1.70 o 
  -5  17   5        0.11       -0.20      0.65 o 
  -4  17   5        0.15        0.75      0.71 o 
  -3  17   5       26.81       20.17      1.17 o 
  -2  17   5        5.05        5.03      1.48 o 
  -1  17   5      843.24      771.89      9.73 o 
   0  17   5       23.50       19.48      1.74 o 
   1  17   5        7.10        6.48      1.62 o 
   2  17   5        0.31       -0.08      0.88 o 
   3  17   5       50.54       45.00      2.69 o 
   4  17   5       86.10       85.02      3.52 o 
   5  17   5       12.53       11.35      2.51 o 
  -5  18   5        8.33        9.92      1.83 o 
  -4  18   5        2.60        2.62      0.88 o 
  -3  18   5       14.25       11.91      1.06 o 
  -2  18   5      381.80      345.96      5.86 o 
  -1  18   5       52.95       51.09      2.42 o 
   0  18   5        8.22        8.28      1.63 o 
   1  18   5        0.42        1.97      1.38 o 
   2  18   5        3.93        5.83      1.60 o 
   3  18   5       28.04       29.22      2.40 o 
   4  18   5       13.79       14.41      2.46 o 
  -5  19   5        5.10        3.73      1.60 o 
  -4  19   5        5.83        6.33      1.44 o 
  -3  19   5      136.49      139.60      3.38 o 
  -2  19   5        0.01        0.36      1.40 o 
  -1  19   5        8.62        9.61      1.65 o 
   0  19   5       32.97       27.91      2.32 o 
   1  19   5      237.67      215.77      4.02 o 
   2  19   5       61.32       67.22      2.97 o 
   3  19   5       37.72       36.31      2.56 o 
   4  19   5       43.01       43.49      3.10 o 
  -4  20   5       15.93       13.17      1.84 o 
  -3  20   5       29.87       35.62      2.21 o 
  -2  20   5       59.23       52.90      2.44 o 
  -1  20   5        1.46        0.65      1.26 o 
   0  20   5       14.25       10.12      1.99 o 
   1  20   5       75.49       79.16      2.86 o 
   2  20   5        4.98        5.97      1.84 o 
   3  20   5       15.01       14.31      2.31 o 
  -4  21   5       19.64       15.17      1.88 o 
  -3  21   5       41.09       45.52      2.27 o 
  -2  21   5        0.24        0.85      1.29 o 
  -1  21   5       20.39       13.11      1.98 o 
   0  21   5      160.22      150.26      4.47 o 
   1  21   5        0.32        1.25      1.48 o 
   2  21   5       73.13       69.77      3.08 o 
   3  21   5       12.00       10.40      2.95 o 
  -3  22   5        9.79        4.87      1.54 o 
  -2  22   5       60.64       48.41      2.71 o 
  -1  22   5        4.27        5.38      1.74 o 
   0  22   5       46.82       32.28      3.01 o 
   1  22   5        7.86        8.04      2.01 o 
  -8   0   6        5.71       11.28      4.38 o 
  -6   0   6      323.87      308.11      7.47 o 
  -4   0   6      400.30      393.98      8.02 o 
  -2   0   6     3075.47     3359.56     31.89 o 
   0   0   6      435.68      499.89      5.62 o 
   2   0   6      309.57      339.09      4.61 o 
   4   0   6       80.16       81.61      3.19 o 
   6   0   6       22.01       23.61      3.64 o 
  -9   1   6      512.05      494.94      9.87 o 
  -8   1   6       15.74       21.03      2.85 o 
  -7   1   6      785.66      783.20     11.48 o 
  -6   1   6       28.45       30.53      2.40 o 
  -5   1   6      196.29      199.94      3.31 o 
  -4   1   6       18.65       18.39      0.61 o 
  -3   1   6       57.03       48.30      0.70 o 
  -2   1   6        7.30        9.19      0.53 o 
  -1   1   6      238.04      232.57      2.35 o 
   0   1   6      647.90      679.81      5.04 o 
   1   1   6      503.99      463.52      4.00 o 
   2   1   6       75.25       81.88      1.58 o 
   3   1   6       28.85       36.92      1.82 o 
   4   1   6      135.61      142.49      3.00 o 
   5   1   6       16.73       22.27      2.45 o 
   6   1   6      135.64      154.71      4.65 o 
   7   1   6        0.28       -0.44      1.69 o 
  -9   2   6      227.68      228.22      6.69 o 
  -8   2   6        0.33        0.64      1.70 o 
  -7   2   6     1062.11     1090.47      9.66 o 
  -6   2   6        4.18        2.57      0.58 o 
  -5   2   6        7.42        7.45      0.61 o 
  -4   2   6       39.19       50.92      1.07 o 
  -3   2   6     1545.94     1565.12     16.36 o 
  -2   2   6      199.89      203.27      2.81 o 
  -1   2   6        1.58        0.43      0.37 o 
   0   2   6      721.14      788.61      5.79 o 
   1   2   6       24.70       25.13      1.47 o 
   2   2   6      205.74      195.85      2.62 o 
   3   2   6      126.74      132.35      2.49 o 
   4   2   6      106.65      123.50      3.15 o 
   5   2   6        7.48        8.95      1.75 o 
   6   2   6        7.16        8.44      2.17 o 
   7   2   6       82.07       92.07      4.90 o 
  -8   3   6      262.90      265.54      6.14 o 
  -7   3   6      381.76      381.38      5.40 o 
  -6   3   6       30.76       33.56      1.89 o 
  -5   3   6      113.15      105.21      2.36 o 
  -4   3   6      321.22      331.14      3.39 o 
  -3   3   6      282.78      277.42      4.20 o 
  -2   3   6       64.18       68.04      1.18 o 
  -1   3   6       55.15       31.72      0.77 o 
   0   3   6      130.34      135.04      1.90 o 
   1   3   6       10.87       12.02      0.84 o 
   2   3   6      650.22      664.10      6.91 o 
   3   3   6       19.28       17.95      1.29 o 
   4   3   6       35.85       39.69      1.82 o 
   5   3   6       39.74       42.85      2.24 o 
   6   3   6       25.22       25.52      2.99 o 
   7   3   6       52.35       56.76      9.89 o 
  -8   4   6       60.97       59.75      6.71 o 
  -7   4   6        0.44        0.43      0.70 o 
  -6   4   6       54.89       52.92      1.39 o 
  -5   4   6     2686.00     2799.06     24.61 o 
  -4   4   6      351.22      346.31      3.70 o 
  -3   4   6        4.57        4.60      0.74 o 
  -2   4   6        8.32        7.86      0.60 o 
  -1   4   6      279.03      280.89      2.48 o 
   0   4   6      365.48      385.37      3.11 o 
   1   4   6       12.54       10.65      0.87 o 
   2   4   6      717.98      711.73      6.39 o 
   3   4   6        1.52        0.75      0.78 o 
   4   4   6      114.36      113.32      2.40 o 
   5   4   6       10.73       10.53      1.71 o 
   6   4   6        4.94        4.88      1.70 o 
   7   4   6        8.76        9.82      2.70 o 
  -8   5   6       13.48       15.47      2.81 o 
  -7   5   6       17.48       17.93      1.40 o 
  -6   5   6       26.18       31.01      1.86 o 
  -5   5   6      805.96      790.67      7.57 o 
  -4   5   6      142.12      141.06      2.16 o 
  -3   5   6       25.47       30.13      1.55 o 
  -2   5   6       20.28       20.86      0.75 o 
  -1   5   6      947.47      918.21      7.25 o 
   0   5   6      458.57      398.86      3.33 o 
   1   5   6       46.50       50.42      1.24 o 
   2   5   6      191.48      212.22      2.51 o 
   3   5   6       30.45       32.92      1.53 o 
   4   5   6       44.97       45.35      2.61 o 
   5   5   6      196.73      205.53      5.75 o 
   6   5   6        7.88        6.96      1.95 o 
   7   5   6        0.42        1.11      1.87 o 
  -8   6   6        0.12        1.58      1.79 o 
  -7   6   6       41.30       51.45      2.27 o 
  -6   6   6      241.76      231.07      3.36 o 
  -5   6   6      408.94      423.71      4.65 o 
  -4   6   6       30.77       39.06      1.31 o 
  -3   6   6      305.95      284.65      2.42 o 
  -2   6   6      405.01      396.73      4.81 o 
  -1   6   6      179.03      185.62      1.97 o 
   0   6   6       16.71       12.12      0.87 o 
   1   6   6       89.27       89.43      1.50 o 
   2   6   6      104.39      118.31      1.88 o 
   3   6   6      276.03      272.77      3.32 o 
   4   6   6      394.15      417.12      4.62 o 
   5   6   6      156.36      159.84      4.14 o 
   6   6   6       36.25       32.48      4.74 o 
   7   6   6       61.56       70.76      3.10 o 
  -8   7   6        1.30        1.38      1.89 o 
  -7   7   6       38.03       44.75      2.21 o 
  -6   7   6       85.22       83.05      2.75 o 
  -5   7   6      177.15      188.07      2.92 o 
  -4   7   6       55.10       53.25      1.55 o 
  -3   7   6     1608.15     1533.40     10.43 o 
  -2   7   6       72.10       74.91      1.20 o 
  -1   7   6        9.01        8.68      0.67 o 
   0   7   6        0.11        0.42      0.34 o 
   1   7   6        3.54        4.07      0.98 o 
   2   7   6        0.47        0.36      0.55 o 
   3   7   6        4.57        6.56      1.09 o 
   4   7   6       50.11       45.67      1.67 o 
   5   7   6        0.09        0.39      0.88 o 
   6   7   6       52.72       43.08      6.85 o 
   7   7   6       11.65        7.51      2.06 o 
  -8   8   6        0.05       -1.14      1.20 o 
  -7   8   6       15.93       16.31      1.56 o 
  -6   8   6      228.10      239.98      3.80 o 
  -5   8   6       25.93       29.64      1.79 o 
  -4   8   6      123.60      115.19      2.30 o 
  -3   8   6     1084.47     1083.66      7.69 o 
  -2   8   6      784.89      739.00      6.68 o 
  -1   8   6        9.42       13.06      0.78 o 
   0   8   6        0.96        1.35      0.40 o 
   1   8   6      599.02      615.47      4.94 o 
   2   8   6       87.48       92.73      1.68 o 
   3   8   6      447.10      421.25      5.09 o 
   4   8   6        2.07        0.33      0.77 o 
   5   8   6        5.78        7.35      1.29 o 
   6   8   6       34.87       32.80      5.12 o 
   7   8   6        0.00        0.71      1.52 o 
  -8   9   6       42.04       39.33      2.21 o 
  -7   9   6       12.02       11.68      1.76 o 
  -6   9   6        1.07        2.26      1.12 o 
  -5   9   6        2.24        4.36      0.97 o 
  -4   9   6        0.01        0.20      0.62 o 
  -3   9   6      621.84      620.60      5.29 o 
  -2   9   6      592.92      567.67      4.46 o 
  -1   9   6       41.56       37.85      0.98 o 
   0   9   6      191.45      187.69      2.03 o 
   1   9   6       62.77       55.97      1.51 o 
   2   9   6        5.45        8.12      0.67 o 
   3   9   6       23.53       24.69      1.26 o 
   4   9   6        0.57        3.13      1.00 o 
   5   9   6      332.94      327.81      8.37 o 
   6   9   6      283.59      289.52      6.43 o 
   7   9   6       10.44        6.55      1.97 o 
  -8  10   6        0.01        0.02      1.20 o 
  -7  10   6        4.77        6.36      1.48 o 
  -6  10   6        0.07        0.58      1.05 o 
  -5  10   6        7.41        7.72      1.22 o 
  -4  10   6        1.31        2.39      0.36 o 
  -3  10   6      131.01      134.38      1.78 o 
  -2  10   6       15.16       14.04      0.77 o 
  -1  10   6     1102.90     1053.17      9.80 o 
   0  10   6     1156.93     1079.51     10.14 o 
   1  10   6       80.04       89.17      2.17 o 
   2  10   6       61.66       62.77      1.07 o 
   3  10   6        0.15        0.50      0.58 o 
   4  10   6      377.08      347.76      7.24 o 
   5  10   6        3.94        3.57      1.24 o 
   6  10   6       15.19       14.78      1.74 o 
  -7  11   6       17.99       21.60      2.87 o 
  -6  11   6        0.09        0.22      1.00 o 
  -5  11   6        0.55        1.17      0.96 o 
  -4  11   6     1271.65     1244.62      9.07 o 
  -3  11   6       12.55       10.61      0.80 o 
  -2  11   6       25.83       28.67      1.06 o 
  -1  11   6      431.81      419.06      3.79 o 
   0  11   6      123.42      112.07      2.45 o 
   1  11   6       62.91       56.08      2.12 o 
   2  11   6       21.86       29.22      1.89 o 
   3  11   6      207.53      180.20      2.47 o 
   4  11   6       64.49       49.87      2.48 o 
   5  11   6       66.00       58.91      2.64 o 
   6  11   6       23.80       22.84      1.69 o 
  -7  12   6        3.87        2.28      1.66 o 
  -6  12   6       13.12       11.29      1.89 o 
  -5  12   6       16.58       10.08      1.30 o 
  -4  12   6      308.68      318.08      3.10 o 
  -3  12   6       42.86       41.99      1.10 o 
  -2  12   6      118.67      116.53      1.82 o 
  -1  12   6      870.55      852.15      8.76 o 
   0  12   6       80.33       83.14      2.28 o 
   1  12   6       51.75       57.88      2.33 o 
   2  12   6      279.68      249.12      3.93 o 
   3  12   6      268.59      227.61      2.72 o 
   4  12   6       58.72       55.14      1.93 o 
   5  12   6       22.82       20.15      1.43 o 
   6  12   6        9.40       10.65      2.53 o 
  -7  13   6        5.83        4.03      1.54 o 
  -6  13   6       56.73       59.21      2.60 o 
  -5  13   6        0.72        1.22      1.12 o 
  -4  13   6        4.87        6.63      0.81 o 
  -3  13   6        0.35        0.42      0.58 o 
  -2  13   6      715.28      691.87      5.52 o 
  -1  13   6       24.73       23.58      1.52 o 
   0  13   6        0.70        1.56      0.95 o 
   1  13   6      435.53      423.28      5.74 o 
   2  13   6       12.67        5.94      1.93 o 
   3  13   6       91.04       80.53      2.82 o 
   4  13   6        0.39        1.52      1.46 o 
   5  13   6        0.03        0.35      1.45 o 
   6  13   6       63.98       75.90      4.05 o 
  -7  14   6        1.05        2.61      1.65 o 
  -6  14   6      636.62      617.18      7.85 o 
  -5  14   6        2.97        3.45      1.31 o 
  -4  14   6       43.66       45.48      1.52 o 
  -3  14   6        7.38        8.78      0.76 o 
  -2  14   6       27.05       27.79      0.95 o 
  -1  14   6        5.57        4.92      1.30 o 
   0  14   6        0.00        0.64      0.93 o 
   1  14   6       68.46       75.96      2.51 o 
   2  14   6      124.77      103.46      2.91 o 
   3  14   6        0.35        0.89      1.59 o 
   4  14   6       38.54       34.53      2.82 o 
   5  14   6        0.01        0.93      1.76 o 
  -6  15   6       84.38      106.90      3.41 o 
  -5  15   6       10.14       15.89      1.73 o 
  -4  15   6       27.08       28.57      1.26 o 
  -3  15   6        0.12        0.94      0.69 o 
  -2  15   6        4.96        3.53      1.19 o 
  -1  15   6       15.50       14.42      1.50 o 
   0  15   6        0.46        0.05      0.86 o 
   1  15   6      717.39      689.38      8.16 o 
   2  15   6      149.64      132.65      3.45 o 
   3  15   6        1.01        1.54      1.56 o 
   4  15   6       33.75       34.57      3.24 o 
   5  15   6        0.00        1.24      1.68 o 
  -6  16   6       70.70       73.79      2.87 o 
  -5  16   6      246.15      250.90      4.31 o 
  -4  16   6      342.24      348.78      4.89 o 
  -3  16   6        4.42        2.82      0.84 o 
  -2  16   6        4.60        3.21      1.34 o 
  -1  16   6       84.83       76.42      2.38 o 
   0  16   6       68.30       55.66      2.49 o 
   1  16   6        1.21        1.84      1.30 o 
   2  16   6      108.85      101.35      3.19 o 
   3  16   6      169.59      175.09      5.42 o 
   4  16   6        9.07       10.20      2.46 o 
   5  16   6        0.02       -1.53      1.96 o 
  -6  17   6        3.63        4.88      1.52 o 
  -5  17   6        5.32        3.03      1.49 o 
  -4  17   6        0.10        0.81      0.89 o 
  -3  17   6        0.71        1.57      1.22 o 
  -2  17   6       53.68       59.98      2.25 o 
  -1  17   6        0.34       -0.42      1.13 o 
   0  17   6      136.67      125.34      3.15 o 
   1  17   6       25.40       24.08      2.42 o 
   2  17   6       95.57       86.98      3.11 o 
   3  17   6       84.18       77.21      3.17 o 
   4  17   6        2.75        4.99      2.08 o 
  -5  18   6        2.16       -0.59      1.71 o 
  -4  18   6        7.96        5.91      1.74 o 
  -3  18   6       75.27       63.34      2.25 o 
  -2  18   6        4.36        5.67      1.59 o 
  -1  18   6        2.00        1.78      1.42 o 
   0  18   6       48.74       41.66      2.29 o 
   1  18   6        0.47        0.29      1.18 o 
   2  18   6       11.52       13.40      2.04 o 
   3  18   6       66.47       72.47      3.61 o 
   4  18   6       61.95       64.03      4.05 o 
  -4  19   6       19.32       17.13      1.89 o 
  -3  19   6       44.47       53.62      2.29 o 
  -2  19   6       19.63       18.48      1.81 o 
  -1  19   6        1.15        0.07      1.00 o 
   0  19   6      127.46      111.51      3.45 o 
   1  19   6      111.24      110.33      3.66 o 
   2  19   6        1.32        1.20      1.54 o 
   3  19   6       15.56       18.51      2.42 o 
  -4  20   6        3.08        3.83      2.11 o 
  -3  20   6        3.09        5.03      1.58 o 
  -2  20   6      163.52      146.42      3.99 o 
  -1  20   6        0.06        0.03      1.08 o 
   0  20   6       59.32       53.82      2.75 o 
   1  20   6        1.53       -0.26      1.09 o 
   2  20   6        0.56        1.76      1.95 o 
  -3  21   6        0.93       -0.16      1.05 o 
  -2  21   6        1.84        2.68      1.48 o 
  -1  21   6       64.08       69.41      2.92 o 
   0  21   6       15.87       13.22      2.51 o 
   1  21   6        6.71        3.49      1.98 o 
  -1  22   6       15.79       14.85      2.44 o 
  -7   0   7     2054.74     2096.10     39.20 o 
  -5   0   7     1099.99     1162.52     19.68 o 
  -3   0   7      116.90      124.13      2.29 o 
  -1   0   7       17.79       21.76      1.19 o 
   1   0   7     1021.13      968.86     12.12 o 
   3   0   7       45.41       49.30      3.78 o 
   5   0   7      497.22      523.22     13.03 o 
   7   0   7       29.38       25.96      4.62 o 
  -8   1   7        0.75        2.19      2.40 o 
  -7   1   7      408.98      416.43      8.23 o 
  -6   1   7       72.16       83.75      3.26 o 
  -5   1   7      316.30      339.53      5.90 o 
  -4   1   7        7.32       12.10      0.62 o 
  -3   1   7      118.67      124.86      1.82 o 
  -2   1   7       57.00       64.49      1.04 o 
  -1   1   7      512.31      546.32      4.35 o 
   0   1   7       11.20        9.04      0.83 o 
   1   1   7       17.85       20.95      1.44 o 
   2   1   7       16.09       11.37      1.31 o 
   3   1   7       65.45       72.23      2.77 o 
   4   1   7     1496.63     1597.52     24.06 o 
   5   1   7      145.72      158.65      5.51 o 
   6   1   7       11.81        8.93      2.57 o 
   7   1   7        0.08        1.26      2.24 o 
  -8   2   7        0.14       -0.98      1.98 o 
  -7   2   7       42.71       45.67      3.17 o 
  -6   2   7        1.47        2.96      2.06 o 
  -5   2   7      147.19      145.86      1.73 o 
  -4   2   7      139.59      133.54      2.70 o 
  -3   2   7        1.60        4.32      0.44 o 
  -2   2   7        0.98        0.45      0.49 o 
  -1   2   7       12.54       11.44      0.80 o 
   0   2   7      275.67      332.25      3.16 o 
   1   2   7       22.34       23.54      1.23 o 
   2   2   7      805.24      785.92      8.93 o 
   3   2   7       23.83       24.77      1.89 o 
   4   2   7        1.63        3.13      1.63 o 
   5   2   7       10.70       10.46      2.35 o 
   6   2   7        4.58        9.13      2.58 o 
   7   2   7      152.75      166.41      5.88 o 
  -8   3   7        4.59        3.26      2.11 o 
  -7   3   7       30.68       27.48      2.96 o 
  -6   3   7        0.59        0.56      0.44 o 
  -5   3   7     1376.39     1395.38     11.93 o 
  -4   3   7        9.77       10.81      0.85 o 
  -3   3   7      761.91      756.69      7.12 o 
  -2   3   7      255.57      241.35      2.25 o 
  -1   3   7      871.54      858.59      6.33 o 
   0   3   7        3.71        2.51      0.75 o 
   1   3   7       40.04       41.09      2.32 o 
   2   3   7     1908.65     1849.92     16.99 o 
   3   3   7      521.51      532.69      6.40 o 
   4   3   7        6.04        7.48      1.93 o 
   5   3   7        1.79        1.84      1.95 o 
   6   3   7      653.11      671.36     24.43 o 
   7   3   7        0.13       -0.01      1.58 o 
  -8   4   7       82.65       87.88      6.17 o 
  -7   4   7        4.08        5.61      2.28 o 
  -6   4   7        1.47        2.80      0.92 o 
  -5   4   7     1534.72     1553.30     13.35 o 
  -4   4   7        0.02        0.62      0.59 o 
  -3   4   7       53.26       53.47      1.39 o 
  -2   4   7       41.41       32.56      0.79 o 
  -1   4   7      172.75      157.57      2.00 o 
   0   4   7       54.75       45.08      1.55 o 
   1   4   7      138.60      148.59      2.21 o 
   2   4   7      990.84      972.00      8.72 o 
   3   4   7      155.93      157.22      2.89 o 
   4   4   7       40.08       45.97      3.31 o 
   5   4   7       42.00       50.43      2.92 o 
   6   4   7       43.35       52.91      3.03 o 
   7   4   7       11.54        9.60      2.66 o 
  -8   5   7        0.50        0.16      1.57 o 
  -7   5   7       56.84       51.82      3.70 o 
  -6   5   7      175.66      192.49      2.94 o 
  -5   5   7       93.72       92.53      1.92 o 
  -4   5   7       43.10       36.06      1.49 o 
  -3   5   7        0.10        0.14      0.25 o 
  -2   5   7       53.72       61.41      1.25 o 
  -1   5   7       34.28       33.02      1.11 o 
   0   5   7      718.87      665.35      5.34 o 
   1   5   7        0.62        0.70      0.79 o 
   2   5   7      310.47      305.88      3.63 o 
   3   5   7        0.02       -0.90      0.90 o 
   4   5   7      325.77      332.50      5.18 o 
   5   5   7        0.01       -0.20      1.06 o 
   6   5   7        1.34        2.06      1.72 o 
   7   5   7       37.61       29.91      4.75 o 
  -8   6   7        0.62        1.88      2.04 o 
  -7   6   7      160.42      173.60      3.14 o 
  -6   6   7      121.20      123.30      2.57 o 
  -5   6   7       22.55       25.30      1.47 o 
  -4   6   7       79.78       83.98      2.01 o 
  -3   6   7     3574.73     3565.70     35.15 o 
  -2   6   7       56.89       62.69      1.09 o 
  -1   6   7      332.67      321.97      2.94 o 
   0   6   7     5639.98     5409.29     40.32 o 
   1   6   7      536.46      531.46      4.72 o 
   2   6   7       44.76       48.15      1.52 o 
   3   6   7        7.49        9.04      1.29 o 
   4   6   7      352.63      364.10      4.56 o 
   5   6   7        9.67        7.37      1.67 o 
   6   6   7        0.40        0.24      1.20 o 
  -8   7   7        0.03        2.05      2.06 o 
  -7   7   7        8.05        5.92      1.30 o 
  -6   7   7        2.13        2.59      1.12 o 
  -5   7   7        0.21        0.43      0.82 o 
  -4   7   7      509.04      529.65      7.52 o 
  -3   7   7     2236.11     2186.66     23.87 o 
  -2   7   7      294.44      294.87      3.98 o 
  -1   7   7       14.96       19.16      1.08 o 
   0   7   7     1161.23     1116.65      8.24 o 
   1   7   7      319.32      314.16      3.28 o 
   2   7   7      114.19      103.08      2.10 o 
   3   7   7       30.25       28.59      1.67 o 
   4   7   7       20.56       24.62      1.57 o 
   5   7   7        9.45        9.79      1.65 o 
   6   7   7       13.15        9.33      1.95 o 
  -8   8   7       68.38       70.92      3.84 o 
  -7   8   7       16.17       11.27      1.97 o 
  -6   8   7       10.81        7.79      1.20 o 
  -5   8   7      325.60      335.07      4.23 o 
  -4   8   7      553.81      551.11      6.68 o 
  -3   8   7      200.19      202.24      2.08 o 
  -2   8   7     1306.71     1267.76     12.78 o 
  -1   8   7        0.22        1.14      0.56 o 
   0   8   7       57.95       56.22      1.34 o 
   1   8   7      315.19      290.68      2.81 o 
   2   8   7     1430.67     1376.08     11.10 o 
   3   8   7        0.83        0.39      0.80 o 
   4   8   7       88.86       90.68      2.47 o 
   5   8   7        6.56        5.54      1.34 o 
   6   8   7       81.19       73.08      2.75 o 
  -7   9   7       16.38       16.03      1.79 o 
  -6   9   7        0.11        0.41      1.03 o 
  -5   9   7      149.43      152.40      2.76 o 
  -4   9   7      272.62      273.23      3.62 o 
  -3   9   7       67.76       63.05      2.32 o 
  -2   9   7     4510.92     4515.23     35.05 o 
  -1   9   7     3457.40     3345.54     35.12 o 
   0   9   7      212.06      195.01      1.90 o 
   1   9   7      312.93      309.56      3.38 o 
   2   9   7       36.51       35.26      2.03 o 
   3   9   7        0.72        1.01      0.82 o 
   4   9   7        2.07        1.67      1.06 o 
   5   9   7        0.00       -0.66      1.04 o 
   6   9   7        0.41        0.11      1.29 o 
  -7  10   7        0.32        0.00      0.91 o 
  -6  10   7      113.69      121.80      2.86 o 
  -5  10   7       26.34       25.99      1.62 o 
  -4  10   7      128.76      137.21      2.57 o 
  -3  10   7       11.06       10.56      1.12 o 
  -2  10   7       44.07       43.89      1.60 o 
  -1  10   7     2263.21     2145.07     16.02 o 
   0  10   7        0.26        0.06      0.36 o 
   1  10   7        0.18        0.94      0.32 o 
   2  10   7       60.57       66.52      1.38 o 
   3  10   7       50.46       57.96      1.92 o 
   4  10   7       15.67       14.47      1.58 o 
   5  10   7       36.18       40.68      2.23 o 
   6  10   7        2.07        2.26      1.49 o 
  -7  11   7       10.71       13.38      1.88 o 
  -6  11   7       57.99       58.57      2.15 o 
  -5  11   7       32.21       34.78      1.73 o 
  -4  11   7      595.99      590.43      6.42 o 
  -3  11   7      687.37      707.02      9.54 o 
  -2  11   7     1496.41     1498.33     13.88 o 
  -1  11   7        5.74        5.23      0.95 o 
   0  11   7      640.14      609.17      6.89 o 
   1  11   7      103.13       87.75      2.50 o 
   2  11   7        0.42       -0.03      1.00 o 
   3  11   7      145.86      130.77      2.01 o 
   4  11   7        1.22       -0.38      0.81 o 
   5  11   7        1.50        1.97      0.95 o 
   6  11   7        0.10        0.41      2.15 o 
  -7  12   7       14.01       12.57      2.00 o 
  -6  12   7      152.86      159.73      3.40 o 
  -5  12   7        8.97       10.79      1.42 o 
  -4  12   7     1659.51     1684.61     12.54 o 
  -3  12   7       81.37       75.13      1.58 o 
  -2  12   7      292.50      295.36      3.11 o 
  -1  12   7      314.88      304.58      4.46 o 
   0  12   7       17.77       14.55      1.50 o 
   1  12   7     1242.18     1227.07     12.81 o 
   2  12   7      526.69      512.86      7.18 o 
   3  12   7       58.40       47.30      2.24 o 
   4  12   7      153.15      159.25      5.87 o 
   5  12   7        2.52        1.09      2.05 o 
  -7  13   7       13.61       14.95      2.11 o 
  -6  13   7        5.23        4.42      1.39 o 
  -5  13   7       27.10       34.24      1.94 o 
  -4  13   7      176.94      177.83      2.17 o 
  -3  13   7       10.90       13.01      1.69 o 
  -2  13   7        1.76        2.75      0.62 o 
  -1  13   7       13.59       13.60      1.50 o 
   0  13   7      555.02      556.33      6.81 o 
   1  13   7      935.07      863.65      9.44 o 
   2  13   7      124.52      115.62      3.51 o 
   3  13   7        7.03        8.49      2.00 o 
   4  13   7       12.50       18.17      2.99 o 
   5  13   7       91.48       99.45      4.52 o 
  -6  14   7      285.52      275.77      4.54 o 
  -5  14   7       22.45       18.75      1.75 o 
  -4  14   7      182.47      172.41      2.31 o 
  -3  14   7      696.45      683.86      7.25 o 
  -2  14   7      426.56      404.69      6.70 o 
  -1  14   7       85.05       84.63      2.24 o 
   0  14   7     1267.38     1229.70     15.12 o 
   1  14   7        3.55        6.64      1.69 o 
   2  14   7       77.24       67.84      2.73 o 
   3  14   7       77.91       75.18      3.17 o 
   4  14   7      123.54      128.64      4.86 o 
   5  14   7        0.10        0.55      1.94 o 
  -6  15   7      649.36      658.10      8.13 o 
  -5  15   7       38.58       46.26      2.25 o 
  -4  15   7      190.04      205.34      3.63 o 
  -3  15   7       57.74       57.99      1.64 o 
  -2  15   7        4.05        4.02      1.39 o 
  -1  15   7       57.05       55.30      2.33 o 
   0  15   7        0.91        0.10      0.94 o 
   1  15   7      142.11      130.22      3.35 o 
   2  15   7      113.29      104.36      3.50 o 
   3  15   7      584.25      589.75      8.44 o 
   4  15   7      166.03      172.58      4.95 o 
  -5  16   7      196.57      184.07      3.80 o 
  -4  16   7       19.35       18.55      2.50 o 
  -3  16   7       11.08        9.24      1.37 o 
  -2  16   7       10.79       10.27      1.35 o 
  -1  16   7       27.55       28.03      1.99 o 
   0  16   7       47.81       43.28      2.22 o 
   1  16   7       19.29       15.63      2.75 o 
   2  16   7      238.13      241.56      5.64 o 
   3  16   7      173.83      163.18      4.66 o 
   4  16   7        0.99        0.20      1.56 o 
  -5  17   7      243.72      247.57      6.47 o 
  -4  17   7       62.84       56.12      3.49 o 
  -3  17   7       36.97       45.94      2.12 o 
  -2  17   7      188.76      188.58      4.20 o 
  -1  17   7      200.14      190.72      3.91 o 
   0  17   7        3.81        2.53      1.40 o 
   1  17   7        8.99        7.30      1.73 o 
   2  17   7      243.80      237.29      6.03 o 
   3  17   7       78.32       79.78      3.54 o 
  -4  18   7        9.50       15.59      2.56 o 
  -3  18   7       11.06       13.89      1.78 o 
  -2  18   7        4.34        3.94      1.43 o 
  -1  18   7        6.40        5.79      1.50 o 
   0  18   7       93.16       80.73      2.97 o 
   1  18   7       18.86       13.22      2.33 o 
   2  18   7       17.92       15.13      2.79 o 
   3  18   7        0.37        2.08      2.08 o 
  -4  19   7       39.69       46.24      3.31 o 
  -3  19   7        0.37        0.21      0.91 o 
  -2  19   7        0.24        0.90      1.34 o 
  -1  19   7       11.06        7.11      1.61 o 
   0  19   7        0.03        0.35      1.05 o 
   1  19   7        8.89        5.97      1.71 o 
   2  19   7        2.69        2.77      1.88 o 
  -3  20   7       16.10       12.50      1.83 o 
  -2  20   7       11.56        8.10      1.93 o 
  -1  20   7       21.16       24.99      2.98 o 
   0  20   7        0.81        0.11      0.99 o 
   1  20   7       10.95        5.70      2.06 o 
  -8   0   8       27.25       23.79      4.40 o 
  -6   0   8      193.03      208.05      6.94 o 
  -4   0   8       11.68       11.88      0.51 o 
  -2   0   8      234.77      283.74      4.19 o 
   0   0   8       98.94       95.42      2.61 o 
   2   0   8       41.00       45.43      4.04 o 
   4   0   8     1447.68     1447.54     42.04 o 
   6   0   8       32.92       29.78      4.82 o 
  -8   1   8        0.09       -0.04      1.73 o 
  -7   1   8        9.85       12.02      2.70 o 
  -6   1   8        0.83        1.77      1.97 o 
  -5   1   8       80.07       84.60      3.05 o 
  -4   1   8       27.90       26.31      1.25 o 
  -3   1   8       32.85       49.25      1.04 o 
  -2   1   8      189.23      181.38      2.57 o 
  -1   1   8      953.42      917.55      7.07 o 
   0   1   8      251.44      268.05      3.02 o 
   1   1   8        9.79       12.57      1.19 o 
   2   1   8       32.84       37.22      2.00 o 
   3   1   8     1078.75     1114.70     14.13 o 
   4   1   8      710.18      740.60     10.79 o 
   5   1   8      323.44      336.27      7.38 o 
   6   1   8      417.78      438.30      9.11 o 
  -8   2   8        0.72        0.76      1.88 o 
  -7   2   8      206.89      205.40      5.40 o 
  -6   2   8       63.68       57.26      3.32 o 
  -5   2   8      313.37      308.20      3.27 o 
  -4   2   8       10.69        9.14      0.84 o 
  -3   2   8      703.53      694.52      6.61 o 
  -2   2   8        0.85        3.54      0.65 o 
  -1   2   8       80.95       79.56      1.57 o 
   0   2   8       28.34       30.05      1.35 o 
   1   2   8      939.58      914.51      9.67 o 
   2   2   8      236.56      244.81      5.32 o 
   3   2   8      156.09      163.49      4.49 o 
   4   2   8      461.99      471.71      9.20 o 
   5   2   8       49.75       56.35      3.51 o 
   6   2   8      403.22      404.83     11.21 o 
  -8   3   8       74.93       74.89      4.09 o 
  -7   3   8      210.87      219.04      6.18 o 
  -6   3   8        3.93        8.01      2.47 o 
  -5   3   8       87.62       93.17      1.67 o 
  -4   3   8       70.80       69.70      2.64 o 
  -3   3   8        1.97        2.01      0.46 o 
  -2   3   8       47.19       53.65      1.14 o 
  -1   3   8        0.51        0.66      0.59 o 
   0   3   8      180.11      193.30      2.86 o 
   1   3   8       80.89       82.62      3.51 o 
   2   3   8      475.27      458.78     15.17 o 
   3   3   8       44.79       48.69      2.64 o 
   4   3   8        2.67        3.15      1.79 o 
   5   3   8      108.22      116.51      5.14 o 
   6   3   8       12.80       12.64      3.01 o 
  -8   4   8        0.01        1.48      2.43 o 
  -7   4   8       70.98       78.61      3.73 o 
  -6   4   8        1.21        1.58      0.63 o 
  -5   4   8       68.16       69.88      1.55 o 
  -4   4   8      192.68      201.76      3.34 o 
  -3   4   8       22.58       27.12      0.82 o 
  -2   4   8       78.15       87.42      1.46 o 
  -1   4   8       68.43       68.03      1.47 o 
   0   4   8       53.32       47.23      1.98 o 
   1   4   8     1005.33      952.52      8.20 o 
   2   4   8     1717.70     1712.11     16.00 o 
   3   4   8      216.33      217.71      3.97 o 
   4   4   8       59.57       70.27      3.15 o 
   5   4   8      365.13      375.42      6.57 o 
   6   4   8       39.05       38.78      3.57 o 
  -8   5   8        4.22        4.69      3.62 o 
  -7   5   8        2.24        0.96      1.83 o 
  -6   5   8       56.36       59.86      2.03 o 
  -5   5   8      139.61      142.10      3.57 o 
  -4   5   8      129.81      132.85      2.52 o 
  -3   5   8      204.11      204.68      2.51 o 
  -2   5   8      273.36      274.80      2.75 o 
  -1   5   8      802.77      768.60      6.69 o 
   0   5   8       25.49       28.58      1.50 o 
   1   5   8      143.11      132.42      2.55 o 
   2   5   8      818.64      815.65      7.87 o 
   3   5   8       76.04       78.10      2.48 o 
   4   5   8       33.49       43.18      3.41 o 
   5   5   8       28.66       41.05      6.39 o 
   6   5   8        4.66        3.60      2.18 o 
  -7   6   8       51.06       65.55      3.78 o 
  -6   6   8       39.50       40.82      3.07 o 
  -5   6   8      283.37      281.99      3.60 o 
  -4   6   8        0.03        0.81      1.06 o 
  -3   6   8      839.34      816.57     13.01 o 
  -2   6   8        6.00        7.26      0.84 o 
  -1   6   8        1.46        2.31      0.68 o 
   0   6   8      483.43      447.26      4.16 o 
   1   6   8      185.71      191.96      2.56 o 
   2   6   8       20.59       18.88      1.30 o 
   3   6   8       31.46       35.72      1.73 o 
   4   6   8      153.65      148.38      3.18 o 
   5   6   8        6.50        6.36      1.79 o 
   6   6   8       21.23       20.93      2.67 o 
  -7   7   8       16.25       17.68      3.58 o 
  -6   7   8        0.10       -0.16      0.87 o 
  -5   7   8       33.70       32.32      1.66 o 
  -4   7   8       84.07       81.80      2.16 o 
  -3   7   8      188.93      185.27      2.95 o 
  -2   7   8      309.63      296.14      3.14 o 
  -1   7   8       75.50       79.91      1.66 o 
   0   7   8     1793.72     1738.92     14.06 o 
   1   7   8       17.66       14.06      1.03 o 
   2   7   8      376.54      360.35      3.96 o 
   3   7   8      121.49      119.04      2.52 o 
   4   7   8        0.69        2.45      1.41 o 
   5   7   8       17.16       15.87      2.00 o 
   6   7   8        0.08        1.36      1.69 o 
  -7   8   8       44.44       42.53      3.31 o 
  -6   8   8       36.45       36.17      1.83 o 
  -5   8   8      273.55      289.81      4.19 o 
  -4   8   8       30.62       31.59      1.46 o 
  -3   8   8      138.11      130.01      2.05 o 
  -2   8   8      221.70      218.99      2.58 o 
  -1   8   8     1379.59     1365.27     14.65 o 
   0   8   8      326.96      325.27      3.43 o 
   1   8   8      468.91      457.85      4.27 o 
   2   8   8       77.44       81.29      2.05 o 
   3   8   8       21.96       24.26      1.55 o 
   4   8   8       44.95       45.55      2.37 o 
   5   8   8       20.50       17.36      2.09 o 
  -7   9   8        9.76        9.28      2.81 o 
  -6   9   8       56.84       54.37      2.21 o 
  -5   9   8       13.75       14.31      1.61 o 
  -4   9   8       58.45       51.17      1.77 o 
  -3   9   8      125.95      127.94      1.96 o 
  -2   9   8      169.71      161.81      2.79 o 
  -1   9   8      202.91      193.24      2.44 o 
   0   9   8        0.11       -0.56      0.61 o 
   1   9   8        9.26       11.02      0.84 o 
   2   9   8       87.43       85.58      2.02 o 
   3   9   8       26.92       28.90      1.78 o 
   4   9   8       33.23       33.47      2.17 o 
   5   9   8       14.47       12.33      2.04 o 
  -7  10   8        8.69        8.81      1.70 o 
  -6  10   8        1.05        2.27      1.18 o 
  -5  10   8        6.58        6.36      1.30 o 
  -4  10   8        1.78        2.05      1.04 o 
  -3  10   8       73.40       76.96      2.04 o 
  -2  10   8     1224.27     1213.65     13.10 o 
  -1  10   8        4.21        5.10      0.66 o 
   0  10   8     1428.11     1391.32     13.74 o 
   1  10   8       15.57       14.44      0.63 o 
   2  10   8       10.25        7.48      0.80 o 
   3  10   8        4.32        3.66      0.99 o 
   4  10   8        3.59        1.88      1.07 o 
   5  10   8        0.74        0.06      1.61 o 
  -7  11   8        1.56        1.79      1.26 o 
  -6  11   8       10.27        6.94      1.47 o 
  -5  11   8       60.86       55.73      2.50 o 
  -4  11   8      113.39      122.90      2.45 o 
  -3  11   8        9.53        9.15      0.98 o 
  -2  11   8       59.29       58.36      1.34 o 
  -1  11   8        0.25        0.12      0.48 o 
   0  11   8        0.36        0.02      0.86 o 
   1  11   8      517.58      510.16      6.46 o 
   2  11   8       74.83       68.67      1.60 o 
   3  11   8       78.25       80.53      3.17 o 
   4  11   8       39.86       41.68      2.91 o 
   5  11   8       13.44       16.27      3.06 o 
  -6  12   8       19.26       16.77      1.80 o 
  -5  12   8       48.58       52.17      2.35 o 
  -4  12   8       29.19       26.82      1.58 o 
  -3  12   8      181.08      179.66      2.99 o 
  -2  12   8       71.43       74.22      1.37 o 
  -1  12   8      269.18      265.52      4.17 o 
   0  12   8      179.78      153.74      3.26 o 
   1  12   8      356.24      344.03      5.29 o 
   2  12   8      110.37       98.54      3.17 o 
   3  12   8        0.04        0.04      1.29 o 
   4  12   8        2.23        3.62      1.99 o 
   5  12   8        5.87        7.09      3.02 o 
  -6  13   8       87.14      108.20      3.05 o 
  -5  13   8        9.22       11.25      1.66 o 
  -4  13   8      372.44      361.58      5.22 o 
  -3  13   8        4.13        1.80      0.72 o 
  -2  13   8      319.95      322.39      6.16 o 
  -1  13   8       12.41       11.64      1.51 o 
   0  13   8      410.97      381.04      5.27 o 
   1  13   8       16.91       14.68      2.00 o 
   2  13   8      102.91      104.70      3.17 o 
   3  13   8      119.52      118.96      4.08 o 
   4  13   8        9.82        7.86      2.38 o 
  -6  14   8        0.54        1.01      1.63 o 
  -5  14   8      153.93      154.06      4.06 o 
  -4  14   8       17.99       17.46      2.14 o 
  -3  14   8      302.27      316.69      6.28 o 
  -2  14   8        1.45        1.79      1.30 o 
  -1  14   8      189.75      174.82      3.87 o 
   0  14   8       40.31       36.03      2.27 o 
   1  14   8       40.94       36.53      2.21 o 
   2  14   8        0.64        0.93      1.53 o 
   3  14   8      119.54      116.74      3.97 o 
   4  14   8       48.61       55.91      3.40 o 
  -5  15   8       48.42       39.63      4.67 o 
  -4  15   8       19.94       22.81      3.36 o 
  -3  15   8        2.74        3.50      1.11 o 
  -2  15   8        5.80        4.76      1.45 o 
  -1  15   8       28.43       27.17      2.09 o 
   0  15   8       12.43        8.41      1.73 o 
   1  15   8        9.91        9.88      1.72 o 
   2  15   8      148.79      152.36      4.02 o 
   3  15   8      415.52      414.81      7.14 o 
  -5  16   8        2.84        5.13      2.30 o 
  -4  16   8       32.02       24.17      3.03 o 
  -3  16   8       27.51       26.24      2.28 o 
  -2  16   8       41.46       39.83      2.13 o 
  -1  16   8       11.39       10.23      1.61 o 
   0  16   8        0.88        0.87      1.18 o 
   1  16   8        2.03        1.32      1.71 o 
   2  16   8      552.27      504.94      9.03 o 
   3  16   8       23.78       19.33      2.75 o 
  -4  17   8       56.00       72.09      6.43 o 
  -3  17   8        5.24        5.60      1.35 o 
  -2  17   8       11.76       10.67      1.52 o 
  -1  17   8        7.11        9.14      1.67 o 
   0  17   8        0.00       -0.47      1.09 o 
   1  17   8      160.49      160.79      3.95 o 
   2  17   8       66.08       64.12      3.10 o 
  -3  18   8       11.22        9.79      2.58 o 
  -2  18   8        7.74        3.00      1.40 o 
  -1  18   8       18.48       19.92      2.89 o 
   0  18   8        2.03        3.12      1.81 o 
   1  18   8        4.06        2.90      1.78 o 
   2  18   8        0.76       -0.34      1.43 o 
  -2  19   8        0.05        0.31      1.17 o 
  -1  19   8       34.63       34.73      2.47 o 
   0  19   8       32.88       29.02      2.42 o 
  -7   0   9       69.36       70.12      5.35 o 
  -5   0   9       49.79       44.05      3.86 o 
  -3   0   9     1189.83     1062.75     12.62 o 
  -1   0   9        7.14       16.21      1.59 o 
   1   0   9     1228.70     1125.64     25.31 o 
   3   0   9       94.05       88.52      4.94 o 
   5   0   9       21.08       24.81      4.41 o 
  -7   1   9        3.34        3.32      2.55 o 
  -6   1   9       27.35       24.10      3.14 o 
  -5   1   9       19.07       20.61      2.38 o 
  -4   1   9        2.00        1.44      0.44 o 
  -3   1   9      157.05      135.55      2.50 o 
  -2   1   9        1.69        2.22      0.74 o 
  -1   1   9      340.17      290.38      3.23 o 
   0   1   9       24.35       27.47      1.30 o 
   1   1   9       65.57       74.49      8.03 o 
   2   1   9        7.15       10.26      1.95 o 
   3   1   9        9.86       10.11      2.27 o 
   4   1   9       24.92       18.20      7.39 o 
   5   1   9      131.08      141.01      5.58 o 
  -7   2   9        0.52        0.26      1.85 o 
  -6   2   9       45.30       48.26      3.17 o 
  -5   2   9       93.66       85.35      2.26 o 
  -4   2   9        0.84        2.29      0.70 o 
  -3   2   9      519.97      444.60      4.47 o 
  -2   2   9        3.74        4.90      0.78 o 
  -1   2   9      737.53      632.32      7.17 o 
   0   2   9      107.61       91.02      1.88 o 
   1   2   9       17.41       19.28      1.45 o 
   2   2   9      372.84      361.00      7.09 o 
   3   2   9      283.06      276.93      5.34 o 
   4   2   9      240.79      253.82      5.78 o 
   5   2   9       53.09       56.45      4.18 o 
  -7   3   9       49.23       47.43      3.40 o 
  -6   3   9        5.51        4.24      2.01 o 
  -5   3   9       56.56       48.21      1.28 o 
  -4   3   9      104.20       91.62      2.07 o 
  -3   3   9       31.67       31.93      1.12 o 
  -2   3   9        3.71        5.17      0.78 o 
  -1   3   9       10.35       13.32      1.06 o 
   0   3   9        0.12        0.09      0.59 o 
   1   3   9        0.00        0.58      1.09 o 
   2   3   9      237.82      243.43      3.53 o 
   3   3   9       82.08       91.17      6.58 o 
   4   3   9       16.30       13.82      3.22 o 
   5   3   9      161.49      166.09      5.30 o 
  -7   4   9        0.27        1.31      1.90 o 
  -6   4   9        9.35        8.09      2.76 o 
  -5   4   9      608.02      580.72      6.69 o 
  -4   4   9       44.43       49.06      1.48 o 
  -3   4   9       47.43       49.77      1.12 o 
  -2   4   9        0.06        0.64      0.70 o 
  -1   4   9      560.43      511.17      4.91 o 
   0   4   9      283.25      264.48      3.42 o 
   1   4   9       50.68       44.15      1.56 o 
   2   4   9       74.71       73.95      2.78 o 
   3   4   9       14.51       16.76      1.94 o 
   4   4   9       79.80       80.80      3.55 o 
   5   4   9        4.23        3.54      2.19 o 
  -7   5   9       36.57       33.22      3.21 o 
  -6   5   9        0.85        1.31      1.90 o 
  -5   5   9      133.53      122.39      2.49 o 
  -4   5   9      131.74      114.77      4.85 o 
  -3   5   9        0.44        1.28      0.60 o 
  -2   5   9       40.53       34.84      1.20 o 
  -1   5   9      164.75      150.09      2.20 o 
   0   5   9      292.55      287.60      3.24 o 
   1   5   9       69.08       63.46      3.13 o 
   2   5   9        0.12        1.01      0.99 o 
   3   5   9        1.36        1.63      1.24 o 
   4   5   9       10.43       10.73      1.94 o 
   5   5   9       24.49       22.20      3.28 o 
  -7   6   9       90.75       89.72      4.55 o 
  -6   6   9       13.87       11.36      2.95 o 
  -5   6   9       49.28       50.08      2.00 o 
  -4   6   9        0.00        0.49      0.81 o 
  -3   6   9      402.30      385.50      5.21 o 
  -2   6   9      142.46      134.61      2.04 o 
  -1   6   9       34.38       34.98      1.32 o 
   0   6   9      258.49      261.41      3.54 o 
   1   6   9      125.18      125.83      2.12 o 
   2   6   9        0.01        0.45      0.87 o 
   3   6   9       88.29       94.68      2.44 o 
   4   6   9        5.30        6.06      1.67 o 
   5   6   9       23.22       23.55      2.31 o 
  -7   7   9       82.92       73.47      4.26 o 
  -6   7   9        1.40        1.96      1.75 o 
  -5   7   9        9.79        9.79      1.23 o 
  -4   7   9       34.20       38.44      1.87 o 
  -3   7   9        0.21        0.59      0.55 o 
  -2   7   9        2.77        3.37      0.72 o 
  -1   7   9       11.62       10.78      0.96 o 
   0   7   9       17.57       14.40      1.15 o 
   1   7   9      153.21      155.39      2.26 o 
   2   7   9        0.41       -0.29      0.93 o 
   3   7   9       33.16       34.50      2.11 o 
   4   7   9       85.59       91.91      2.76 o 
   5   7   9        1.44        0.81      1.38 o 
  -7   8   9      103.35       98.77      5.39 o 
  -6   8   9      189.87      196.98      3.36 o 
  -5   8   9       19.36       22.55      1.76 o 
  -4   8   9       24.75       24.86      1.56 o 
  -3   8   9       12.93       12.56      1.04 o 
  -2   8   9      471.65      445.27      4.58 o 
  -1   8   9       10.07       10.03      1.02 o 
   0   8   9        3.28        2.61      0.81 o 
   1   8   9       13.55       13.70      1.06 o 
   2   8   9      122.40      124.15      2.76 o 
   3   8   9       77.74       78.95      2.63 o 
   4   8   9        0.23       -0.43      0.85 o 
   5   8   9       54.79       63.79      3.21 o 
  -6   9   9       71.73       77.28      3.06 o 
  -5   9   9       38.00       36.66      2.00 o 
  -4   9   9       77.18       75.22      2.62 o 
  -3   9   9       22.08       24.05      1.00 o 
  -2   9   9      191.88      192.33      2.43 o 
  -1   9   9        0.71        1.90      0.65 o 
   0   9   9       25.73       22.50      1.03 o 
   1   9   9       57.64       61.03      1.78 o 
   2   9   9       42.09       46.64      1.91 o 
   3   9   9       13.68       10.13      1.20 o 
   4   9   9        9.81        7.24      1.63 o 
  -6  10   9        0.14        0.35      1.10 o 
  -5  10   9       77.34       75.19      2.49 o 
  -4  10   9        0.00       -0.25      0.92 o 
  -3  10   9      116.54      116.55      3.05 o 
  -2  10   9       24.50       25.63      1.25 o 
  -1  10   9      131.61      128.68      3.52 o 
   0  10   9       31.23       31.36      1.01 o 
   1  10   9       16.30       14.15      0.79 o 
   2  10   9       10.69       12.11      1.40 o 
   3  10   9        9.64       14.88      2.60 o 
   4  10   9        0.39        1.13      1.93 o 
  -6  11   9       28.42       36.42      2.04 o 
  -5  11   9       59.38       65.95      2.57 o 
  -4  11   9      331.30      331.30      6.76 o 
  -3  11   9       98.98       99.40      2.34 o 
  -2  11   9       42.83       45.99      1.38 o 
  -1  11   9        4.65        5.62      0.76 o 
   0  11   9       13.62       12.57      0.56 o 
   1  11   9       42.56       46.89      2.42 o 
   2  11   9       35.21       42.55      3.14 o 
   3  11   9      169.43      174.61      4.65 o 
   4  11   9       36.20       34.64      3.08 o 
  -6  12   9      162.61      174.02      4.35 o 
  -5  12   9       51.02       52.78      2.31 o 
  -4  12   9        8.54       11.68      1.70 o 
  -3  12   9       52.81       52.14      1.86 o 
  -2  12   9       90.23       86.33      1.57 o 
  -1  12   9       27.55       27.74      1.78 o 
   0  12   9       48.41       48.11      2.47 o 
   1  12   9       31.09       38.58      2.63 o 
   2  12   9       21.07       18.90      2.11 o 
   3  12   9        3.47        3.43      1.86 o 
   4  12   9        0.12        0.10      1.55 o 
  -5  13   9       13.42       17.90      2.02 o 
  -4  13   9        7.76        4.70      1.27 o 
  -3  13   9        0.56        0.91      1.49 o 
  -2  13   9       21.85       18.54      1.74 o 
  -1  13   9       47.74       52.74      2.40 o 
   0  13   9      210.00      211.02      4.20 o 
   1  13   9      126.17      122.67      3.35 o 
   2  13   9       18.07       17.02      2.13 o 
   3  13   9       78.40       75.37      3.72 o 
  -5  14   9        6.27        5.87      2.36 o 
  -4  14   9       30.77       38.24      2.86 o 
  -3  14   9       76.41       80.01      4.54 o 
  -2  14   9        0.47        1.28      1.02 o 
  -1  14   9        2.64        3.78      1.31 o 
   0  14   9        2.33        0.47      1.14 o 
   1  14   9       18.44       15.83      2.01 o 
   2  14   9        0.16        0.95      1.55 o 
   3  14   9        0.63        0.23      1.57 o 
  -4  15   9      136.58      156.91      5.03 o 
  -3  15   9        0.38        1.00      1.89 o 
  -2  15   9      214.84      224.73      3.77 o 
  -1  15   9        4.66        8.29      1.61 o 
   0  15   9       12.23       13.13      1.97 o 
   1  15   9        0.47        1.00      1.57 o 
   2  15   9        0.26       -0.15      1.31 o 
  -4  16   9       27.34       30.63      3.24 o 
  -3  16   9       33.82       38.03      3.46 o 
  -2  16   9      100.77      108.20      2.89 o 
  -1  16   9        5.88        6.93      1.97 o 
   0  16   9       22.91       13.17      3.54 o 
   1  16   9        5.15        3.86      1.71 o 
   2  16   9       19.72       28.04      2.86 o 
  -3  17   9       18.54       21.85      3.48 o 
  -2  17   9        3.13        2.11      1.39 o 
  -1  17   9       99.67       95.80      3.07 o 
   0  17   9        1.22        0.34      1.20 o 
   1  17   9       64.77       67.77      3.38 o 
  -6   0  10        0.45        0.77      2.41 o 
  -4   0  10       76.06       62.96      3.52 o 
  -2   0  10        1.82       -0.08      0.73 o 
   0   0  10       21.07       25.72      1.90 o 
   2   0  10       60.73       58.11      3.95 o 
   4   0  10      108.39      120.31      7.84 o 
  -7   1  10       27.15       39.13      4.20 o 
  -6   1  10       23.80       26.60      3.22 o 
  -5   1  10       55.40       54.96      3.24 o 
  -4   1  10        0.15        0.20      0.34 o 
  -3   1  10       68.06       43.54      1.22 o 
  -2   1  10       45.08       41.29      1.37 o 
  -1   1  10       77.46       60.61      2.99 o 
   0   1  10        0.38       -0.33      0.79 o 
   1   1  10       63.11       54.60      2.26 o 
   2   1  10       10.00        8.14      1.80 o 
   3   1  10       41.47       45.93      3.32 o 
   4   1  10        3.56        2.94      2.12 o 
  -7   2  10       43.31       51.29      4.46 o 
  -6   2  10        5.32        5.76      2.49 o 
  -5   2  10       23.37       24.28      3.55 o 
  -4   2  10       14.64       13.59      1.20 o 
  -3   2  10      148.36      124.14      2.44 o 
  -2   2  10       84.79       76.81      1.74 o 
  -1   2  10      705.09      589.86      7.17 o 
   0   2  10       48.77       36.74      1.50 o 
   1   2  10       25.53       26.27      1.63 o 
   2   2  10        3.87        3.14      1.40 o 
   3   2  10       12.44        8.99      2.33 o 
   4   2  10        3.05        0.78      1.81 o 
  -7   3  10        6.34       14.03      2.86 o 
  -6   3  10       31.79       26.84      3.03 o 
  -5   3  10        6.87       11.71      2.69 o 
  -4   3  10        3.13        3.76      0.85 o 
  -3   3  10      303.09      275.86      3.46 o 
  -2   3  10       88.44       77.21      1.90 o 
  -1   3  10       21.45       19.63      1.33 o 
   0   3  10        3.84        5.56      1.06 o 
   1   3  10        0.43        2.01      1.12 o 
   2   3  10        4.45        3.42      1.32 o 
   3   3  10       41.14       48.98      7.24 o 
   4   3  10        7.33        8.94      2.53 o 
  -6   4  10       21.00       22.87      3.28 o 
  -5   4  10      118.48      115.89      4.13 o 
  -4   4  10       24.74       27.88      1.60 o 
  -3   4  10      326.68      303.54      4.44 o 
  -2   4  10       15.48       12.16      1.35 o 
  -1   4  10        4.01        5.67      1.15 o 
   0   4  10        1.13        0.86      0.88 o 
   1   4  10      533.51      486.94      5.32 o 
   2   4  10        9.37        5.75      1.50 o 
   3   4  10      208.12      216.78      4.86 o 
   4   4  10        6.88        6.23      2.40 o 
  -6   5  10       90.76       94.19      4.08 o 
  -5   5  10       57.46       43.85      3.73 o 
  -4   5  10       48.18       43.90      2.34 o 
  -3   5  10       47.08       41.78      1.25 o 
  -2   5  10       10.63        7.89      1.10 o 
  -1   5  10       34.06       31.99      1.42 o 
   0   5  10      274.74      258.85      3.21 o 
   1   5  10      161.79      142.61      5.61 o 
   2   5  10       19.16       18.34      1.89 o 
   3   5  10        8.22       10.05      1.69 o 
   4   5  10        8.36        8.87      2.05 o 
  -6   6  10       34.27       37.50      3.29 o 
  -5   6  10      107.36      117.73      2.93 o 
  -4   6  10       56.66       56.81      2.10 o 
  -3   6  10       54.98       44.28      1.20 o 
  -2   6  10       52.81       60.23      1.57 o 
  -1   6  10      304.09      295.52      3.74 o 
   0   6  10       63.45       56.46      1.64 o 
   1   6  10       59.68       70.33      3.17 o 
   2   6  10       20.86       19.33      1.56 o 
   3   6  10       37.50       33.35      2.30 o 
   4   6  10      104.12      110.04      3.76 o 
  -6   7  10        8.17        6.85      2.49 o 
  -5   7  10      152.07      149.75      3.71 o 
  -4   7  10       27.37       30.09      1.82 o 
  -3   7  10        0.71        0.65      0.51 o 
  -2   7  10        1.37        0.52      0.69 o 
  -1   7  10       38.50       36.31      1.50 o 
   0   7  10       24.15       25.78      1.56 o 
   1   7  10      255.08      249.96      3.37 o 
   2   7  10        2.91        0.75      1.15 o 
   3   7  10      105.87       99.93      2.89 o 
   4   7  10       30.17       40.25      2.66 o 
  -6   8  10       15.98       16.20      3.41 o 
  -5   8  10        6.19        3.79      1.47 o 
  -4   8  10      151.87      152.69      3.88 o 
  -3   8  10       17.60       20.06      1.52 o 
  -2   8  10      213.92      215.34      4.34 o 
  -1   8  10       18.58       17.53      1.06 o 
   0   8  10        1.38        1.34      0.76 o 
   1   8  10        4.98        7.19      1.20 o 
   2   8  10      203.22      203.64      4.62 o 
   3   8  10       19.45       17.23      2.18 o 
   4   8  10       50.63       63.03      5.60 o 
  -6   9  10        2.15        4.70      2.36 o 
  -5   9  10       40.05       30.77      2.35 o 
  -4   9  10       20.95       20.33      1.64 o 
  -3   9  10       41.25       46.19      2.16 o 
  -2   9  10        0.21        1.05      0.77 o 
  -1   9  10      227.22      228.17      2.79 o 
   0   9  10       43.80       45.74      1.40 o 
   1   9  10      106.42      101.10      1.96 o 
   2   9  10        2.12        0.30      1.40 o 
   3   9  10       82.76       79.40      3.57 o 
  -5  10  10        4.35        2.54      1.30 o 
  -4  10  10       18.17       21.15      1.84 o 
  -3  10  10       18.51       21.45      2.47 o 
  -2  10  10       40.48       43.13      1.44 o 
  -1  10  10      154.99      167.36      2.45 o 
   0  10  10       18.65       15.28      1.82 o 
   1  10  10       47.82       47.71      2.55 o 
   2  10  10      177.97      187.33      4.65 o 
   3  10  10        4.03        3.13      2.08 o 
  -5  11  10        0.80        0.87      1.22 o 
  -4  11  10      134.45      136.56      3.34 o 
  -3  11  10        7.81        5.99      1.67 o 
  -2  11  10       99.75       92.94      2.54 o 
  -1  11  10       26.02       29.49      1.81 o 
   0  11  10       85.83       86.95      3.30 o 
   1  11  10       87.89       79.14      3.30 o 
   2  11  10      263.85      294.82      6.41 o 
   3  11  10       10.94       11.62      2.56 o 
  -5  12  10       18.41       19.56      2.68 o 
  -4  12  10       22.56       19.54      2.60 o 
  -3  12  10       78.77       73.21      3.31 o 
  -2  12  10        2.74        2.21      1.32 o 
  -1  12  10       21.34       25.28      2.35 o 
   0  12  10       33.12       37.58      2.38 o 
   1  12  10        3.69        2.53      1.70 o 
   2  12  10       60.89       76.67      3.57 o 
  -4  13  10       46.28       44.42      3.42 o 
  -3  13  10       88.07      106.08      3.82 o 
  -2  13  10        0.53        0.48      0.91 o 
  -1  13  10       42.78       42.37      2.19 o 
   0  13  10      145.15      154.73      3.73 o 
   1  13  10        2.38        1.83      1.62 o 
   2  13  10       90.47      101.70      4.22 o 
  -3  14  10       28.69       28.15      3.02 o 
  -2  14  10       70.85       75.55      2.74 o 
  -1  14  10       54.74       49.59      2.32 o 
   0  14  10       92.43      110.60      3.79 o 
   1  14  10        0.42        0.98      1.87 o 
  -3  15  10       48.66       51.78     10.02 o 
  -2  15  10       32.25       35.54      3.04 o 
  -1  15  10       14.69       14.86      2.19 o 
   0  15  10      125.93      137.13      3.87 o 
  -5   0  11       56.57       65.90      5.05 o 
  -3   0  11       82.92       78.86      3.14 o 
  -1   0  11      149.06      119.39      3.58 o 
   1   0  11       34.66       21.77      2.64 o 
   3   0  11       66.23       69.82      6.40 o 
  -6   1  11        6.55        5.24      2.60 o 
  -5   1  11       78.11       96.07      5.21 o 
  -4   1  11        0.13        0.58      1.73 o 
  -3   1  11        5.46        4.87      0.89 o 
  -2   1  11        6.51        6.32      1.10 o 
  -1   1  11        0.72        1.04      0.95 o 
   0   1  11      113.43      114.62      2.35 o 
   1   1  11        6.63        6.12      1.39 o 
   2   1  11      119.25      117.14      3.33 o 
   3   1  11        0.38        0.00      1.22 o 
  -6   2  11        9.18        8.23      2.74 o 
  -5   2  11       78.01       83.74      5.72 o 
  -4   2  11        0.25        0.98      1.82 o 
  -3   2  11        3.37        4.03      0.86 o 
  -2   2  11       12.37       10.58      1.29 o 
  -1   2  11       35.59       34.01      1.53 o 
   0   2  11       13.09       16.17      1.52 o 
   1   2  11       91.61       88.10      2.26 o 
   2   2  11       20.07       20.10      5.65 o 
   3   2  11        5.90        4.51      2.01 o 
  -6   3  11       19.71       20.57      4.63 o 
  -5   3  11       11.25       11.85      3.21 o 
  -4   3  11       22.42       28.21      2.66 o 
  -3   3  11       69.46       70.52      2.23 o 
  -2   3  11       93.10      102.04      2.00 o 
  -1   3  11        5.19        7.73      1.27 o 
   0   3  11       12.17       12.14      1.43 o 
   1   3  11        2.78        3.83      1.33 o 
   2   3  11       32.94       28.65      3.08 o 
   3   3  11       33.15       26.38      7.13 o 
  -5   4  11      104.52      110.38      4.37 o 
  -4   4  11       10.62        8.93      1.54 o 
  -3   4  11       80.76       96.46      2.44 o 
  -2   4  11       20.94       18.75      1.30 o 
  -1   4  11        8.89        6.28      1.21 o 
   0   4  11      167.72      176.18      3.00 o 
   1   4  11       83.78       89.96      2.40 o 
   2   4  11       41.49       40.74      3.31 o 
   3   4  11       10.79        6.81      2.06 o 
  -5   5  11       18.15       19.91      5.06 o 
  -4   5  11       57.62       58.26      2.85 o 
  -3   5  11       47.78       58.00      2.39 o 
  -2   5  11       11.28       12.28      1.25 o 
  -1   5  11      101.22      106.81      2.24 o 
   0   5  11       32.73       43.81      1.68 o 
   1   5  11       60.16       66.94      2.04 o 
   2   5  11        1.13        1.07      1.27 o 
   3   5  11        1.44        2.21      1.45 o 
  -5   6  11       57.17       73.82      3.91 o 
  -4   6  11        7.05        8.70      1.72 o 
  -3   6  11      109.03       92.82      3.33 o 
  -2   6  11       49.18       56.08      1.71 o 
  -1   6  11       31.90       38.29      2.34 o 
   0   6  11        0.24        0.69      0.95 o 
   1   6  11        0.01       -0.43      0.95 o 
   2   6  11        0.01        0.26      1.02 o 
   3   6  11       17.41       15.50      2.17 o 
  -5   7  11       27.67       28.55      3.96 o 
  -4   7  11      114.36      117.10      3.50 o 
  -3   7  11       36.58       42.37      1.99 o 
  -2   7  11      110.98      120.22      2.27 o 
  -1   7  11      219.11      257.82      3.74 o 
   0   7  11        0.15        0.12      0.65 o 
   1   7  11       64.64       67.48      2.36 o 
   2   7  11      115.17      111.77      3.23 o 
   3   7  11       36.73       37.32      3.04 o 
  -5   8  11        8.24        8.64      2.70 o 
  -4   8  11        9.43       12.13      1.81 o 
  -3   8  11        3.61        1.04      1.14 o 
  -2   8  11        0.79        0.51      0.78 o 
  -1   8  11        0.63        0.50      0.71 o 
   0   8  11        2.53        3.45      0.99 o 
   1   8  11        0.65        0.60      1.35 o 
   2   8  11        3.10        4.35      2.20 o 
  -4   9  11       98.93      114.17      3.67 o 
  -3   9  11      269.17      293.18     11.02 o 
  -2   9  11      126.32      127.80      2.70 o 
  -1   9  11       66.27       65.88      2.58 o 
   0   9  11        6.39        5.89      1.56 o 
   1   9  11        1.02        0.15      1.21 o 
   2   9  11        7.76        6.33      2.03 o 
  -4  10  11        1.03        1.50      1.22 o 
  -3  10  11        2.43        2.42      1.88 o 
  -2  10  11       61.63       68.92      2.39 o 
  -1  10  11        0.02        0.60      1.06 o 
   0  10  11       25.18       28.96      2.16 o 
   1  10  11       52.89       55.92      2.94 o 
   2  10  11        2.07        3.93      1.93 o 
  -3  11  11       30.80       32.54      2.93 o 
  -2  11  11       57.30       57.28      6.45 o 
  -1  11  11       13.04       18.97      1.98 o 
   0  11  11       14.04       15.94      2.29 o 
   1  11  11       26.98       26.32      2.59 o 
  -3  12  11        0.16       -0.09      1.90 o 
  -2  12  11        9.12       12.73      2.75 o 
  -1  12  11       81.57       91.55      3.27 o 
   0  12  11       88.17       99.17      3.40 o 
  -1  13  11        1.11        0.33      1.13 o 
  -4   0  12        8.32        5.69      3.34 o 
  -2   0  12       10.07        5.66      1.64 o 
   0   0  12        0.20       -0.22      1.21 o 
   2   0  12        5.58        3.89      1.96 o 
  -4   1  12       42.51       26.05     16.24 o 
  -3   1  12        7.13       11.07      2.33 o 
  -2   1  12       47.40       46.34      2.02 o 
  -1   1  12       83.23       82.86      2.24 o 
   0   1  12        9.90        9.56      1.50 o 
   1   1  12        1.87        0.81      1.09 o 
   2   1  12        1.27        1.66      1.39 o 
  -4   2  12        1.18        2.15      1.91 o 
  -3   2  12       72.01       70.63      2.52 o 
  -2   2  12        0.84        0.96      0.94 o 
  -1   2  12       13.60       13.82      1.68 o 
   0   2  12       51.44       52.92      1.94 o 
   1   2  12       55.80       68.68      2.73 o 
   2   2  12       35.43       44.43      2.41 o 
  -4   3  12        2.33        5.71      2.37 o 
  -3   3  12       12.34       11.77      1.48 o 
  -2   3  12        1.22        1.70      1.01 o 
  -1   3  12        3.13        5.47      1.22 o 
   0   3  12        1.20        1.67      1.08 o 
   1   3  12       16.40       15.94      1.76 o 
   2   3  12        1.28        1.42      1.52 o 
  -4   4  12        4.84        1.72      1.79 o 
  -3   4  12       28.96       29.79      2.18 o 
  -2   4  12       42.92       42.82      1.68 o 
  -1   4  12        0.80        2.40      1.05 o 
   0   4  12        5.74        8.45      1.39 o 
   1   4  12       71.62       87.98      2.65 o 
  -4   5  12       35.35       38.04      3.78 o 
  -3   5  12        0.05        0.63      1.09 o 
  -2   5  12        0.31        1.12      1.11 o 
  -1   5  12       46.69       53.80      1.96 o 
   0   5  12        9.67       13.96      2.01 o 
   1   5  12       39.22       43.59      3.28 o 
  -4   6  12        2.75        1.12      2.23 o 
  -3   6  12       40.55       50.18      3.03 o 
  -2   6  12       19.76       23.52      1.78 o 
  -1   6  12       82.42      103.56      2.56 o 
   0   6  12       19.23       21.89      1.60 o 
   1   6  12        8.36        5.53      1.53 o 
  -3   7  12       16.47       15.79      1.73 o 
  -2   7  12        5.83        3.02      1.24 o 
  -1   7  12       27.97       34.83      2.03 o 
   0   7  12       35.06       29.01      1.77 o 
   1   7  12       26.54       30.07      3.22 o 
  -3   8  12      297.86      347.05      8.28 o 
  -2   8  12      159.07      195.36      4.93 o 
  -1   8  12       42.22       42.27      2.57 o 
   0   8  12        0.17        0.85      1.55 o 
  -2   9  12       11.49       10.07      2.52 o 
  -1   9  12       39.61       44.32      2.75 o 
                                                 
